# Supplementary material for: 2-Chloro-N′-(2-hy­droxy-3,5-diiodo­benzyl­idene)benzohydrazide
Source: Acta Crystallogr Sect E Struct Rep Online. 2011 Mar 9;67(Pt 4):o810. doi: 10.1107/S1600536811007653 (PMC3099825; doi:10.1107/S1600536811007653)
Supplement: Supplementary file 2 [file e-67-0o810-Isup2.hkl]

# 
# h,k,l, Fc-squared, Fo-squared, sigma(Fo-squared) and status flag 
# 
data_I
_shelx_title ' A in P2(1)/c' 
_shelx_refln_list_code          4 
_shelx_F_calc_maximum      380.19 
_exptl_crystal_F_000       984.00 
_reflns_d_resolution_high  0.7828 
 
loop_ 
 _symmetry_equiv_pos_as_xyz 
 'x, y, z' 
 '-x, y+1/2, -z+1/2' 
 '-x, -y, -z' 
 'x, -y-1/2, z-1/2' 
 
_cell_length_a    14.3110 
_cell_length_b    11.4690 
_cell_length_c     9.7360 
_cell_angle_alpha  90.000 
_cell_angle_beta   90.032 
_cell_angle_gamma  90.000 
 
_shelx_F_squared_multiplier     1.000 
 
loop_ 
 _refln_index_h 
 _refln_index_k 
 _refln_index_l 
 _refln_F_squared_calc 
 _refln_F_squared_meas 
 _refln_F_squared_sigma 
 _refln_observed_status 
   2   0   0     5397.93     5349.54    188.54 o 
   3   0   0    42013.30    37969.50    938.09 o 
   4   0   0     3823.22     3540.72    109.05 o 
   5   0   0      722.23      684.55     56.68 o 
   6   0   0    11404.11    11320.06    265.99 o 
   7   0   0     2340.63     2562.88    228.39 o 
   8   0   0    14360.32    14368.66    567.14 o 
   9   0   0    20086.59    19164.85    709.70 o 
  10   0   0       94.66      -15.33    113.43 o 
  11   0   0    17375.20    18933.40    757.21 o 
  12   0   0     4239.45     4390.00    355.61 o 
  13   0   0      786.82      944.22    220.73 o 
  14   0   0      259.38      142.55    157.88 o 
  15   0   0       38.50      -73.58    136.42 o 
  16   0   0       16.16      160.95    167.08 o 
  17   0   0      878.93      915.09    255.98 o 
  18   0   0      237.93      465.98    219.19 o 
   2   1   0     8989.27     9127.02    131.35 o 
   3   1   0     4377.41     4404.02     85.94 o 
   4   1   0    11541.86    12009.95    184.49 o 
   5   1   0     2181.42     2249.44     69.73 o 
   6   1   0     6566.99     6878.68    171.73 o 
   7   1   0     7657.49     7974.25    159.14 o 
   8   1   0     5185.95     5321.26    150.02 o 
   9   1   0     1397.32     1490.08    100.40 o 
  10   1   0     6703.93     6686.72    285.06 o 
  11   1   0        3.05       40.88     92.63 o 
  12   1   0     2606.46     2654.68    219.90 o 
  13   1   0      805.32      645.06    304.26 o 
  14   1   0     1063.85     1363.78    377.84 o 
  15   1   0      347.62      282.64    125.16 o 
  16   1   0      169.13      230.04    122.65 o 
  17   1   0      328.65      568.55    160.61 o 
  18   1   0       47.71       12.39    106.56 o 
   0   2   0    11942.00    12719.34    377.07 o 
   1   2   0    12089.73    12972.93    266.47 o 
   2   2   0     2562.13     2670.80     66.59 o 
   3   2   0    15631.43    16107.04    229.35 o 
   4   2   0    39567.62    40011.46    502.83 o 
   5   2   0     1345.01     1394.78     62.09 o 
   6   2   0     1148.64     1265.43     63.32 o 
   7   2   0     3352.81     3076.77     98.69 o 
   8   2   0    13719.78    13999.52    249.88 o 
   9   2   0     1349.98     1319.61    122.08 o 
  10   2   0        1.19      -14.27     85.84 o 
  11   2   0     2299.60     2551.17    288.17 o 
  12   2   0     1673.57     1957.55    195.53 o 
  13   2   0       28.36      139.54    101.61 o 
  14   2   0        7.75        4.80     92.44 o 
  15   2   0      500.58      743.56    157.57 o 
  16   2   0      250.81      419.77    138.11 o 
  17   2   0      106.13      219.68    125.60 o 
  18   2   0        0.73       88.97    120.67 o 
   1   3   0    74652.95    74072.74   2402.40 o 
   2   3   0    12115.75    12611.19    321.47 o 
   3   3   0     4839.67     5135.18    109.97 o 
   4   3   0     3047.02     3248.83    105.31 o 
   5   3   0       97.02      148.17     41.15 o 
   6   3   0     1403.33     1600.46    105.15 o 
   7   3   0     4234.83     4362.19    124.12 o 
   8   3   0     1742.48     1861.57     94.31 o 
   9   3   0     2010.75     2060.15    229.79 o 
  10   3   0     7208.94     7782.54    403.13 o 
  11   3   0      181.52      230.97    104.87 o 
  12   3   0     2181.21     2203.51    196.83 o 
  13   3   0      271.12      313.59    118.22 o 
  14   3   0       58.11      -15.73     89.47 o 
  15   3   0      164.17      280.38    125.85 o 
  16   3   0      139.70      206.19    121.16 o 
  17   3   0       23.22      -38.25    102.69 o 
   1   4   0     4575.06     4694.13    124.72 o 
   2   4   0     5056.48     5126.06    110.73 o 
   3   4   0       70.47      105.85     28.74 o 
   4   4   0    43957.39    44951.48   1218.83 o 
   5   4   0    20955.12    21178.94    324.95 o 
   6   4   0     3167.49     3017.27    107.30 o 
   7   4   0    20544.99    19625.94    325.77 o 
   8   4   0      607.14      628.77     97.13 o 
   9   4   0     2211.12     2140.92    148.45 o 
  10   4   0      465.92      360.51    135.65 o 
  11   4   0     1006.66     1042.50    144.30 o 
  12   4   0      489.98      790.09    140.75 o 
  13   4   0     3714.98     3180.45    602.40 o 
  14   4   0      734.49      588.93    151.75 o 
  15   4   0     1706.73     1845.52    318.83 o 
  16   4   0      952.83     1116.64    200.03 o 
  17   4   0       56.88      168.36    121.93 o 
   1   5   0     2355.77     2748.07    159.26 o 
   2   5   0     8997.13     9397.89    214.70 o 
   3   5   0    21326.59    21540.86    526.12 o 
   4   5   0      329.10      414.39     48.83 o 
   5   5   0     9899.18     9783.85    260.18 o 
   6   5   0    11107.83    11174.13    224.63 o 
   7   5   0        0.42       19.66     40.24 o 
   8   5   0     2807.63     3005.09    147.57 o 
   9   5   0     1079.92     1061.35    145.76 o 
  10   5   0       25.25      -59.47     71.42 o 
  11   5   0       19.12      -50.96     72.58 o 
  12   5   0      945.84     1075.19    178.57 o 
  13   5   0      109.72       77.01    190.84 o 
  14   5   0      711.86      942.05    158.16 o 
  15   5   0      338.06      466.01    135.30 o 
  16   5   0      226.72      329.15    210.76 o 
  17   5   0      528.67      700.88    187.00 o 
   0   6   0     1855.28     1925.22    217.66 o 
   1   6   0     2008.75     2132.05    101.27 o 
   2   6   0      369.45      521.23     65.08 o 
   3   6   0      781.09      759.79     83.04 o 
   4   6   0     4790.65     5105.02    138.49 o 
   5   6   0      428.39      499.09     87.61 o 
   6   6   0      112.49      117.49     51.55 o 
   7   6   0      404.66      369.54     75.18 o 
   8   6   0     1608.07     1544.46    134.96 o 
   9   6   0      236.65      229.24     62.47 o 
  10   6   0      485.54      451.48    112.96 o 
  11   6   0      915.53      988.03    141.69 o 
  12   6   0      885.21      916.14    177.81 o 
  13   6   0      833.04      606.34    137.92 o 
  14   6   0       27.48      183.61    112.47 o 
  15   6   0       11.84      -64.38    150.22 o 
  16   6   0       38.33     -211.53    141.02 o 
   1   7   0       33.72      140.48     47.55 o 
   2   7   0     1682.06     1513.30    127.80 o 
   3   7   0     6022.41     6327.38    214.22 o 
   4   7   0     2278.36     2401.61    199.15 o 
   5   7   0     3269.61     3494.74    126.56 o 
   6   7   0     7973.49     8108.30    254.21 o 
   7   7   0      218.56      277.93     86.98 o 
   8   7   0      806.51      865.08    138.87 o 
   9   7   0      625.23      646.85    106.70 o 
  10   7   0       27.02      -67.44    121.09 o 
  11   7   0      265.19      188.54    156.35 o 
  12   7   0      161.38      -44.45    131.82 o 
  13   7   0      290.66      352.55    203.87 o 
  14   7   0      990.18      741.89    236.05 o 
  15   7   0      186.98      156.35    174.74 o 
  16   7   0      304.02       38.32    191.60 o 
   0   8   0    10870.77    10368.00    525.76 o 
   1   8   0      236.66      466.66    304.26 o 
   2   8   0     2351.49     1990.98    183.71 o 
   3   8   0       26.90      -16.31     78.63 o 
   4   8   0     1415.11     1593.10    128.26 o 
   5   8   0      609.64      684.23    114.67 o 
   6   8   0     1692.91     1972.53    206.61 o 
   7   8   0     1071.08     1069.39    123.47 o 
   8   8   0     1283.70     1269.29    132.48 o 
   9   8   0     1723.92     1332.33    136.43 o 
  10   8   0       59.66       82.77    144.09 o 
  11   8   0     1393.87     1549.68    272.84 o 
  12   8   0      134.54       26.06    170.14 o 
  13   8   0      382.88        4.60    165.54 o 
  14   8   0       25.52       33.72    170.14 o 
  15   8   0       20.10      -98.10    153.28 o 
   1   9   0     4112.56     4055.15    406.96 o 
   2   9   0     4288.34     4340.20    256.04 o 
   3   9   0        5.44      -27.20     85.72 o 
   4   9   0     1304.11     1409.63    298.13 o 
   5   9   0      156.89      101.04    166.31 o 
   6   9   0      268.31      239.75    117.30 o 
   7   9   0      942.83      912.28    160.07 o 
   8   9   0      567.62      656.53    149.48 o 
   9   9   0      528.28      683.38    157.11 o 
  10   9   0     2008.13     2415.72    320.36 o 
  11   9   0      296.06      326.49    191.60 o 
  12   9   0      231.97      286.64    183.94 o 
  13   9   0      592.29      781.74    245.25 o 
  14   9   0       96.40       93.50    182.41 o 
   0  10   0      111.24       88.90    141.02 o 
   1  10   0       10.81       50.45     99.65 o 
   2  10   0       25.93       55.17     94.60 o 
   3  10   0       41.25      -86.36     81.95 o 
   4  10   0      253.44      109.15    109.33 o 
   5  10   0        3.02       -6.67     92.96 o 
   6  10   0      218.84      141.43    109.70 o 
   7  10   0        1.55      131.29    109.74 o 
   8  10   0        6.60       39.58    114.96 o 
   9  10   0        0.45        3.07    105.76 o 
   1  11   0     1042.16     1438.30    288.17 o 
   2  11   0      651.84     1156.45    192.48 o 
   3  11   0       85.80      222.29    127.27 o 
   4  11   0       29.22     -109.84     89.92 o 
   5  11   0       29.50       12.77    101.93 o 
   6  11   0      254.72      207.20    187.00 o 
   7  11   0      470.67      275.82    135.94 o 
   8  11   0      139.55      264.43    177.81 o 
   9  11   0      474.18      459.85    193.14 o 
   0  12   0      372.22      245.25    182.41 o 
   1  12   0       93.01       -5.60    213.06 o 
   2  12   0      420.35      437.54    151.20 o 
   3  12   0      248.54      177.75    130.22 o 
   4  12   0      127.46      225.24    132.22 o 
   5  12   0      137.04      178.86    123.00 o 
   6  12   0        8.80      113.60    124.48 o 
   7  12   0       19.86      -34.95    104.12 o 
   8  12   0      117.64      169.88    141.79 o 
   9  12   0      232.66      351.02    187.00 o 
   1  13   0       11.24       -9.90    106.66 o 
   2  13   0      165.78      340.67    152.77 o 
   3  13   0      231.21      361.43    142.47 o 
   4  13   0       65.83        4.88    147.92 o 
   5  13   0      181.71      -13.24    116.92 o 
   6  13   0      189.90      104.45    132.44 o 
   7  13   0        4.31       23.58    114.15 o 
   8  13   0       74.44      201.41    224.56 o 
   0  14   0       33.28      121.09    151.75 o 
   1  14   0       16.56       14.74    118.99 o 
   2  14   0        2.27      -13.05    117.77 o 
   3  14   0       25.46        2.00    120.24 o 
   4  14   0       19.79      132.55    162.48 o 
   5  14   0       31.24      235.85    165.54 o 
 -18   1   1       52.32      292.53    141.54 o 
 -17   1   1      531.29      556.78    162.98 o 
 -16   1   1     1782.55     2208.58    235.52 o 
 -15   1   1       66.05       64.62    108.44 o 
 -14   1   1     1697.79     1521.57    264.41 o 
 -13   1   1     1143.60     1295.83    173.16 o 
 -12   1   1       83.90       52.70    121.86 o 
 -11   1   1      209.21      276.72    110.49 o 
 -10   1   1      243.34      364.49    109.45 o 
  -9   1   1     1819.87     1878.62    224.56 o 
  -8   1   1    16066.90    14553.66    615.75 o 
  -7   1   1     1982.08     1928.35     79.95 o 
  -6   1   1    16487.98    16377.16    394.52 o 
  -5   1   1    71687.68    66669.85   4374.67 o 
  -4   1   1    17425.40    16955.13   1245.42 o 
  -3   1   1    15991.83    16190.82    324.45 o 
  -2   1   1     5778.10     6124.67    254.45 o 
  -1   1   1      158.43      209.20     24.37 o 
   0   1   1     1505.62     1610.68    166.31 o 
   1   1   1     1026.06     1007.10     33.41 o 
   2   1   1      725.15      780.41     35.38 o 
   3   1   1    81695.76    79192.10    919.06 o 
   4   1   1    26052.34    26386.12    409.30 o 
   5   1   1     1975.02     2252.62    175.00 o 
   6   1   1    23534.53    24125.41    461.29 o 
   7   1   1    14449.42    14465.87    252.52 o 
   8   1   1     1787.30     1794.40     86.33 o 
   9   1   1      141.68      172.69     47.18 o 
  10   1   1      122.53      154.54     89.94 o 
  11   1   1     1335.53     1566.75    177.04 o 
  12   1   1     3861.36     4299.84    252.37 o 
  13   1   1     1222.59     1097.74    163.99 o 
  14   1   1     1943.18     2060.75    515.79 o 
  15   1   1     2183.09     2500.89    236.51 o 
  16   1   1        2.74       97.74    109.01 o 
  17   1   1      186.60      283.20    160.95 o 
  18   1   1       23.24      -34.35     86.69 o 
 -18   2   1      334.80      430.94    147.45 o 
 -17   2   1      531.21      704.78    167.14 o 
 -16   2   1      227.48      132.16    116.82 o 
 -15   2   1     1900.06     1858.50    211.15 o 
 -14   2   1      220.06      394.39    128.12 o 
 -13   2   1     1695.96     1809.25    196.83 o 
 -12   2   1      191.55      436.82    129.25 o 
 -11   2   1     1924.07     1817.45    183.02 o 
 -10   2   1      416.14      413.02    108.25 o 
  -9   2   1     6854.81     6549.33    438.39 o 
  -8   2   1     4132.33     4087.43    216.38 o 
  -7   2   1     6860.18     6561.37    140.29 o 
  -6   2   1    22408.40    21422.98    310.33 o 
  -5   2   1     2344.32     2252.97     72.15 o 
  -4   2   1    22464.55    22164.07    405.98 o 
  -3   2   1      730.76      830.20     75.22 o 
  -2   2   1    25698.60    25943.43    516.25 o 
  -1   2   1    17606.87    18037.22   1216.29 o 
   0   2   1    10117.34    10629.92    460.61 o 
   1   2   1     5093.67     5193.78    113.92 o 
   2   2   1    19316.11    18612.75    255.33 o 
   3   2   1    20998.00    20766.76    289.25 o 
   4   2   1    18732.48    18316.72    272.12 o 
   5   2   1    29864.36    30038.59    414.49 o 
   6   2   1      759.43      803.46     60.10 o 
   7   2   1    10168.00    10244.71    205.29 o 
   8   2   1      677.76      709.65    108.84 o 
   9   2   1     7443.65     7215.82    187.41 o 
  10   2   1       57.67      -17.59     55.49 o 
  11   2   1     6133.74     6546.71    496.63 o 
  12   2   1     1894.15     1739.49    187.37 o 
  13   2   1     1542.81     1451.79    178.21 o 
  14   2   1     1313.45     1432.13    190.22 o 
  15   2   1      505.15      717.56    156.14 o 
  16   2   1     1718.62     2052.52    303.50 o 
  17   2   1        1.52      -25.29     96.57 o 
  18   2   1      199.89      226.00    116.76 o 
 -17   3   1       14.18      191.99    124.52 o 
 -16   3   1       12.48      -43.93    105.47 o 
 -15   3   1       59.79      233.45    109.34 o 
 -14   3   1        2.06        6.94     95.88 o 
 -13   3   1     1249.89     1092.38    156.65 o 
 -11   3   1       46.83      132.03     90.26 o 
 -10   3   1     4299.20     4168.62    321.89 o 
  -9   3   1     9271.96     9511.34    329.06 o 
  -8   3   1     2547.26     2563.42    178.10 o 
  -7   3   1     2151.21     2123.66     87.67 o 
  -6   3   1     2726.41     2886.65     94.56 o 
  -5   3   1     2025.95     2112.30     77.94 o 
  -4   3   1     9060.43     9112.60    165.48 o 
  -3   3   1     9437.21     9351.30    159.73 o 
  -2   3   1     6043.54     6089.99    144.26 o 
  -1   3   1   144546.41   141008.66  11420.28 o 
   0   3   1    41670.89    42583.11   2852.58 o 
   1   3   1     1483.75     1490.01     67.68 o 
   2   3   1    20851.80    20177.89    284.75 o 
   3   3   1    11199.67    10935.90    186.43 o 
   4   3   1      136.98       91.56     31.77 o 
   5   3   1     3876.73     3775.28    202.88 o 
   6   3   1      667.00      630.21     58.24 o 
   7   3   1    12552.86    12869.67    332.31 o 
   8   3   1    12781.04    13155.79    426.12 o 
   9   3   1      743.00     1047.36     99.56 o 
  10   3   1     8699.33     9458.52    313.00 o 
  11   3   1     5598.39     5675.02    275.85 o 
  12   3   1       10.37      -65.99     83.22 o 
  13   3   1       88.21       80.91    137.19 o 
  14   3   1        5.23       48.33     98.09 o 
  15   3   1        0.09      -18.68     90.51 o 
  16   3   1      327.73      406.24    135.94 o 
  17   3   1      392.57      545.21    168.61 o 
 -17   4   1       72.32      214.47    135.11 o 
 -16   4   1        2.02       28.80    113.76 o 
 -15   4   1       64.93      192.30    110.59 o 
 -14   4   1     1107.58     1173.07    175.47 o 
 -13   4   1      146.18      284.76    117.42 o 
 -12   4   1        9.00       13.28     89.26 o 
 -11   4   1     1256.12     1437.80    164.45 o 
 -10   4   1     1108.29     1128.91    141.19 o 
  -9   4   1       61.41       42.50     76.54 o 
  -8   4   1      341.16      433.27     59.55 o 
  -7   4   1     2232.83     2256.47     95.01 o 
  -6   4   1      984.59      985.03     68.26 o 
  -5   4   1       50.88       47.56     34.30 o 
  -4   4   1     3153.56     3037.41    118.77 o 
  -3   4   1     4337.69     4483.00    102.70 o 
  -2   4   1      559.54      436.16     73.87 o 
  -1   4   1     2759.67     2835.62    138.16 o 
   0   4   1     2807.87     2946.76    357.91 o 
   1   4   1     7302.45     7401.66    166.45 o 
   2   4   1      684.76      702.36     49.95 o 
   3   4   1      399.33      514.66     47.49 o 
   4   4   1     2182.44     2281.08     85.68 o 
   5   4   1     3321.18     3042.92    111.95 o 
   6   4   1     1319.87     1489.14    100.89 o 
   7   4   1       38.26       19.58     37.50 o 
   8   4   1      857.21      896.03     78.13 o 
   9   4   1     1153.11     1286.07     93.71 o 
  10   4   1     1169.44     1363.18    115.62 o 
  11   4   1      147.04      391.22    116.25 o 
  12   4   1      376.32      436.44    119.13 o 
  13   4   1      469.12      434.03    147.92 o 
  14   4   1       11.69      205.89    111.13 o 
  15   4   1       16.92       93.92    104.23 o 
  16   4   1       16.52       82.10    111.58 o 
  17   4   1        9.69      132.98    112.82 o 
 -17   5   1       17.57      249.85    196.20 o 
 -16   5   1       38.57       19.93    165.54 o 
 -15   5   1        0.08       -1.47     96.48 o 
 -14   5   1       95.02      202.52    114.15 o 
 -13   5   1      179.52      268.22    116.10 o 
 -12   5   1     2760.84     2084.13    377.84 o 
 -11   5   1      455.54      397.82    112.32 o 
 -10   5   1     3435.57     3168.63    298.90 o 
  -9   5   1     5505.68     5462.94    240.49 o 
  -8   5   1      691.56      900.72     79.41 o 
  -7   5   1     3696.36     3627.76    122.67 o 
  -6   5   1      171.51      247.53     61.06 o 
  -5   5   1        1.61       -0.58     31.57 o 
  -4   5   1     3511.61     3607.48    106.86 o 
  -3   5   1     2281.83     2229.03     75.49 o 
  -2   5   1       50.80       40.47     34.73 o 
  -1   5   1    29539.53    31414.19   1130.46 o 
   0   5   1     6101.23     7082.61    200.75 o 
   1   5   1     3743.87     3863.36    162.01 o 
   2   5   1     3349.84     3538.32    141.85 o 
   3   5   1     3055.56     3484.27    195.19 o 
   4   5   1       18.36       -7.13     30.41 o 
   5   5   1     2987.98     3004.40    107.39 o 
   6   5   1     1846.91     1859.56     96.40 o 
   7   5   1     8604.96     8505.65    271.70 o 
   8   5   1     5077.66     5019.05    158.11 o 
   9   5   1     1128.69     1139.78     94.08 o 
  10   5   1     5690.77     5360.45    209.51 o 
  11   5   1     2037.61     2398.41    274.37 o 
  12   5   1      658.56      668.82    131.08 o 
  13   5   1      364.80      492.01    158.65 o 
  14   5   1       61.76       86.01     93.86 o 
  15   5   1       66.79      106.96    105.57 o 
  16   5   1      368.61      262.66    131.82 o 
  17   5   1      110.08      233.84    131.53 o 
 -16   6   1       40.47      -85.84    170.14 o 
 -15   6   1       18.15      136.42    193.14 o 
 -14   6   1      338.23      372.48    210.00 o 
 -13   6   1     1822.14     1814.86    309.63 o 
 -12   6   1       59.39       16.86    151.75 o 
 -11   6   1     4668.57     4727.22    393.93 o 
 -10   6   1     2828.32     3042.88    199.18 o 
  -9   6   1      333.47      345.34     76.31 o 
  -8   6   1     4107.60     4158.27    144.56 o 
  -7   6   1      101.27       41.70     44.84 o 
  -6   6   1      174.54      119.00     44.62 o 
  -5   6   1     1680.80     1725.05     83.93 o 
  -4   6   1     2932.80     3030.03    100.03 o 
  -3   6   1    10789.58    11005.88    261.41 o 
  -2   6   1    42420.82    43680.75    695.01 o 
  -1   6   1     4744.04     5638.34   1026.99 o 
   0   6   1    12856.96    16359.16   1564.89 o 
   1   6   1    21454.25    23821.87    420.34 o 
   2   6   1      372.58      378.11     74.29 o 
   3   6   1     5023.40     5292.18    175.30 o 
   4   6   1       67.26       37.80     37.53 o 
   5   6   1        3.76      -52.43     34.95 o 
   6   6   1     5156.52     5250.59    180.76 o 
   7   6   1     5325.33     5181.68    213.28 o 
   8   6   1     1050.85     1158.72     95.68 o 
   9   6   1    10770.20    11273.65    376.11 o 
  10   6   1      981.44     1082.25    214.99 o 
  11   6   1     1579.00     1298.50    158.16 o 
  12   6   1     1932.68     1713.54    179.32 o 
  13   6   1       44.12       -2.76    130.29 o 
  14   6   1       15.17      182.20    154.05 o 
  15   6   1      406.22      285.84    126.29 o 
  16   6   1      110.63      368.64    134.40 o 
 -15   7   1      124.65      -45.98    160.95 o 
 -14   7   1      679.74      426.12    213.06 o 
 -13   7   1       29.21      -33.72    154.81 o 
 -12   7   1      306.10      278.97    176.27 o 
 -11   7   1      384.53       59.78    151.75 o 
 -10   7   1      181.03      318.83    187.00 o 
  -9   7   1       58.66        2.95    100.40 o 
  -8   7   1     2498.41     2519.51    163.33 o 
  -7   7   1      132.07      184.85     77.31 o 
  -6   7   1     1401.48     1534.34    126.07 o 
  -5   7   1     7952.88     7894.70    241.00 o 
  -4   7   1      733.20      678.78     89.78 o 
  -3   7   1     1274.95     1403.60    215.94 o 
  -2   7   1      469.19      385.60     88.31 o 
  -1   7   1      203.20      682.49    316.53 o 
   0   7   1       55.94      292.00     93.64 o 
   1   7   1     2582.96     2472.22    625.39 o 
   2   7   1      219.69      293.43     65.68 o 
   3   7   1     6684.45     7240.67    219.23 o 
   4   7   1     3381.09     3861.65    311.18 o 
   5   7   1       59.69       33.88     54.20 o 
   6   7   1     2770.76     2851.44    127.06 o 
   7   7   1      633.70      705.45     82.23 o 
   8   7   1      657.05      757.38     88.15 o 
   9   7   1       11.12       34.97     54.82 o 
  10   7   1      923.50      885.06    105.05 o 
  11   7   1       51.47       68.56     87.87 o 
  12   7   1      468.41      585.54    213.06 o 
  13   7   1      409.34      651.45    228.39 o 
  14   7   1      288.82      265.18    187.00 o 
  15   7   1      748.99      629.99    229.92 o 
 -15   8   1       45.13     -104.23    162.48 o 
 -14   8   1       25.62     -165.54    137.95 o 
 -13   8   1        0.65      -30.66    148.68 o 
 -12   8   1       12.62      -26.06    159.41 o 
 -11   8   1      611.28      374.01    200.80 o 
 -10   8   1     1463.76     1503.70    272.84 o 
  -9   8   1       96.26      106.13     92.74 o 
  -8   8   1      420.85      303.54     95.82 o 
  -7   8   1     2543.52     2551.51    170.29 o 
  -6   8   1     1713.43     1487.44    135.77 o 
  -5   8   1      133.51      163.32     73.95 o 
  -4   8   1      504.73      675.90    139.08 o 
  -3   8   1     3856.92     3681.83    165.00 o 
  -2   8   1     2647.96     2584.72    226.44 o 
  -1   8   1      817.23      823.61    150.41 o 
   0   8   1      232.73      279.58    103.98 o 
   1   8   1     2216.49     2466.14    204.26 o 
   2   8   1     1999.86     2072.46    192.19 o 
   3   8   1      195.63      212.06     95.38 o 
   4   8   1      852.39      638.92    239.12 o 
   5   8   1     3130.38     3278.70    240.82 o 
   6   8   1      941.15      980.52    119.90 o 
   7   8   1       14.97      -37.66     67.83 o 
   8   8   1      864.65     1055.28    128.89 o 
   9   8   1     1542.92     1692.25    156.23 o 
  10   8   1      198.71       82.56     99.27 o 
  11   8   1       16.45     -171.68    134.89 o 
  12   8   1      373.06      591.67    208.46 o 
  13   8   1      205.53      245.25    182.41 o 
  14   8   1       89.99       95.03    165.54 o 
  15   8   1        0.37      119.56    187.00 o 
 -14   9   1      307.05      397.00    229.92 o 
 -13   9   1       61.20      -88.90    165.54 o 
 -12   9   1      116.76       45.98    190.07 o 
 -11   9   1      231.20      239.12    183.94 o 
 -10   9   1       27.13      -90.44    141.02 o 
  -9   9   1       55.55       34.58    102.70 o 
  -8   9   1       56.00        3.91     75.43 o 
  -7   9   1       46.69       42.46     78.21 o 
  -6   9   1      256.48      203.59     89.33 o 
  -5   9   1     1150.71     1114.02    127.38 o 
  -4   9   1       24.04     -142.55     95.03 o 
  -3   9   1     2338.95     2208.99    222.26 o 
  -2   9   1       48.83      -20.79     89.94 o 
  -1   9   1      231.52      238.68    113.88 o 
   0   9   1      127.87      184.84    109.69 o 
   1   9   1      870.74     1103.21    206.93 o 
   2   9   1     1483.44     1476.39    181.53 o 
   3   9   1      817.89      978.06    160.41 o 
   4   9   1      269.92      202.21    139.49 o 
   5   9   1      161.91      192.18    106.43 o 
   6   9   1      627.10      919.24    164.12 o 
   7   9   1       34.87      -70.58     91.44 o 
   8   9   1      744.67      648.99    258.28 o 
   9   9   1       22.59      -31.45    104.06 o 
  10   9   1      229.56      370.94    180.87 o 
  -9  10   1      398.06      404.66    170.14 o 
  -8  10   1       71.19      164.11    111.81 o 
  -7  10   1     1895.98     2001.54    219.23 o 
  -6  10   1     2476.54     2571.12    242.21 o 
  -5  10   1       53.21      156.20    153.28 o 
  -4  10   1     1437.21     1624.52    229.16 o 
  -3  10   1      733.47      959.23    170.42 o 
  -2  10   1      300.39      182.24    113.23 o 
  -1  10   1       24.72      147.31    111.13 o 
   0  10   1      153.68       56.16     95.81 o 
   1  10   1      450.53      252.46    115.73 o 
   2  10   1     2955.92     3272.56    676.74 o 
   3  10   1     1204.38     1400.03    195.01 o 
   4  10   1      817.93     1086.75    175.83 o 
   5  10   1     2462.88     2499.98    499.70 o 
   6  10   1       55.57      124.01    109.45 o 
   7  10   1      854.13      808.06    168.84 o 
   8  10   1      337.95      213.80    124.48 o 
   9  10   1        5.04        2.34    204.63 o 
  10  10   1        0.63       75.11    147.15 o 
  -9  11   1       12.72       19.93    139.49 o 
  -8  11   1      206.61      232.26    223.79 o 
  -7  11   1      352.90      398.65    283.57 o 
  -6  11   1       16.68      -14.62     99.69 o 
  -5  11   1      568.62      410.03    143.26 o 
  -4  11   1       56.86      105.34    118.59 o 
  -3  11   1       15.27      -13.39    112.66 o 
  -2  11   1        1.09        8.53    105.12 o 
  -1  11   1      373.59      714.08    166.91 o 
   0  11   1        2.16       65.32    111.73 o 
   1  11   1      623.06      435.17    142.45 o 
   2  11   1       14.25      -48.54    118.79 o 
   3  11   1      186.79      185.62    119.49 o 
   4  11   1      868.56     1016.17    188.61 o 
   5  11   1      152.09      308.47    129.54 o 
   6  11   1      464.49      569.78    168.61 o 
   7  11   1        0.62     -109.02     98.87 o 
   8  11   1      126.05       10.43    105.19 o 
   9  11   1       27.41       96.83    118.05 o 
  10  11   1       39.11      107.30    139.49 o 
  -8  12   1       35.98      -78.17    137.95 o 
  -7  12   1      120.77      270.43    142.28 o 
  -6  12   1      238.13      380.16    140.33 o 
  -5  12   1       83.64      132.51    126.46 o 
  -4  12   1       64.50      119.74    123.20 o 
  -3  12   1      402.97      477.08    155.40 o 
  -2  12   1      287.30      298.05    229.92 o 
  -1  12   1       21.56      292.98    210.00 o 
   0  12   1      194.18       68.64    253.68 o 
   1  12   1      691.69      610.53    161.82 o 
   2  12   1      270.81      245.48    131.42 o 
   3  12   1       12.16      131.27    130.29 o 
   4  12   1       94.97      141.62    124.90 o 
   5  12   1      386.41      434.96    148.30 o 
   6  12   1       28.13       -8.30    109.67 o 
   7  12   1       39.84      148.81    116.48 o 
   8  12   1        1.30      169.55    147.15 o 
   9  12   1       74.82      105.45    133.69 o 
  10  12   1       93.64      150.22    182.41 o 
  -8  13   1       78.46        6.13    157.88 o 
  -7  13   1      125.12       70.29    210.00 o 
  -6  13   1       26.09      206.56    135.71 o 
  -5  13   1       96.13      288.45    140.28 o 
  -4  13   1        5.59       85.10    210.76 o 
  -3  13   1       32.66      101.22    117.04 o 
  -2  13   1       32.08      135.73    122.22 o 
  -1  13   1       28.37       82.14    114.83 o 
   0  13   1       28.75      119.15    117.30 o 
   1  13   1      212.05      283.17    126.47 o 
   2  13   1       67.20      145.46    125.50 o 
   3  13   1        6.05       45.32    123.74 o 
   4  13   1       40.11       23.85    145.62 o 
   5  13   1       26.68       20.48    164.01 o 
   6  13   1       93.71       27.93    120.68 o 
   7  13   1        1.88      215.18    132.39 o 
   8  13   1       77.43      118.16    127.32 o 
  -5  14   1       12.92      165.88    130.15 o 
  -4  14   1        0.19      118.53    126.93 o 
  -3  14   1       70.78      156.47    128.03 o 
  -2  14   1      134.90      222.99    469.81 o 
  -1  14   1        0.36      288.61    152.26 o 
   0  14   1      143.87      211.57    149.88 o 
   1  14   1      120.26      577.92    165.26 o 
   2  14   1       45.05      133.18    132.37 o 
   3  14   1       82.23      295.94    154.44 o 
   4  14   1        0.13      103.77    129.41 o 
   5  14   1        0.02      205.86    144.74 o 
 -18   0   2       22.68      239.12    176.27 o 
 -17   0   2        0.06       70.51    179.34 o 
 -16   0   2       20.05      -50.58    159.41 o 
 -15   0   2      173.48      346.42    188.54 o 
 -14   0   2     1187.95      867.58    225.32 o 
 -13   0   2     9660.21     9295.02    533.42 o 
 -12   0   2     1834.44     1741.28    259.05 o 
 -11   0   2     4550.38     4199.93    337.22 o 
 -10   0   2    11542.93    11122.14    530.36 o 
  -9   0   2     3828.86     3350.75    272.84 o 
  -8   0   2      836.91      761.81    154.81 o 
  -7   0   2     1346.49     1344.28    174.74 o 
  -6   0   2      179.80      199.27     84.31 o 
  -5   0   2     9886.83     8962.40    351.02 o 
  -4   0   2    30046.99    30004.96    790.94 o 
  -3   0   2     7251.85     7700.89    268.24 o 
  -2   0   2   114893.67   107436.91   2461.71 o 
  -1   0   2    89728.83    83843.74   1951.28 o 
   0   0   2     7402.79     7795.92    263.65 o 
   1   0   2    42627.88    39614.21    997.87 o 
   2   0   2    12921.13    12519.94    267.86 o 
   3   0   2        2.58      -33.26     23.13 o 
   4   0   2     2934.86     2496.70    187.77 o 
   5   0   2     9896.08     9544.94    259.04 o 
   6   0   2    14222.45    13852.24    686.70 o 
   7   0   2    39394.22    38295.12   1033.12 o 
   8   0   2     8235.28     8293.64    271.48 o 
   9   0   2    19603.35    19330.30    686.70 o 
  10   0   2    21579.21    22543.19    832.32 o 
  11   0   2        5.09        7.66    108.83 o 
  12   0   2       91.94      -18.39    124.16 o 
  13   0   2      744.19      981.01    231.46 o 
  14   0   2      104.11       24.53    131.82 o 
  15   0   2      540.67      605.46    206.93 o 
  16   0   2     1494.59     2395.80    344.88 o 
  17   0   2      139.93      324.96    193.14 o 
  18   0   2     1502.13     1643.18    328.02 o 
 -18   1   2       71.52      267.12    207.70 o 
 -17   1   2       14.97       99.31    127.27 o 
 -16   1   2      162.52      119.68    121.33 o 
 -15   1   2        0.45      138.10    122.22 o 
 -14   1   2      877.83      974.95    169.04 o 
 -13   1   2      633.53      509.67    141.94 o 
 -12   1   2     1672.04     1672.78    300.43 o 
 -11   1   2     1914.31     1956.36    188.44 o 
 -10   1   2      139.20       99.24     89.18 o 
  -9   1   2     4445.67     4467.05    329.56 o 
  -8   1   2      227.16      161.36     80.70 o 
  -7   1   2     8333.56     8090.66    577.11 o 
  -6   1   2      154.78      193.88     65.51 o 
  -5   1   2     3816.60     3870.05    406.20 o 
  -4   1   2      561.10      550.69     34.84 o 
  -3   1   2    16310.88    16163.72    253.88 o 
  -2   1   2      964.77      967.87     45.41 o 
  -1   1   2    11577.10    11844.73    252.09 o 
   0   1   2      543.87      672.76     56.90 o 
   1   1   2       95.99      110.34     25.44 o 
   2   1   2    20761.84    21296.31    290.22 o 
   3   1   2     7275.96     7502.77    162.16 o 
   4   1   2     8089.30     7822.56    178.93 o 
   5   1   2     1762.10     1736.18     87.65 o 
   6   1   2     9765.05    10069.29    235.23 o 
   7   1   2      241.05      285.92     48.97 o 
   8   1   2     9220.22     8982.41    242.48 o 
   9   1   2      764.04      744.22     74.54 o 
  10   1   2     1131.59     1166.43     91.57 o 
  11   1   2     5221.31     5573.56    277.88 o 
  12   1   2       44.76      117.77     91.20 o 
  13   1   2     1251.59     1077.94    289.70 o 
  14   1   2       31.74      -64.43     91.87 o 
  15   1   2     1235.61     1059.08    178.23 o 
  16   1   2       19.55       39.41    135.65 o 
  17   1   2      457.55      459.56    239.89 o 
  18   1   2       46.20      -20.62     95.09 o 
 -17   2   2      307.70      210.16    134.86 o 
 -16   2   2       54.79      123.72    122.95 o 
 -15   2   2      310.23      362.69    139.66 o 
 -14   2   2      182.30      227.71    114.86 o 
 -13   2   2     2079.04     1801.31    195.46 o 
 -12   2   2      301.04      269.69    113.67 o 
 -11   2   2      181.10       74.01     94.99 o 
 -10   2   2     5187.11     4676.79    259.05 o 
  -9   2   2     7248.73     6769.91    273.64 o 
  -8   2   2        4.68       74.02     80.47 o 
  -7   2   2     2802.95     2754.25     76.29 o 
  -6   2   2     6004.66     5872.26    189.83 o 
  -5   2   2    21909.81    20838.74    648.46 o 
  -4   2   2       55.29      128.48     28.67 o 
  -3   2   2     2332.20     2439.59     69.61 o 
  -2   2   2    11245.14    11154.81    194.91 o 
  -1   2   2     9480.91     9338.55    342.59 o 
   0   2   2     2445.02     2585.56    108.13 o 
   1   2   2      650.80      666.15    107.52 o 
   2   2   2    55248.57    54331.12    657.12 o 
   3   2   2     1858.63     1905.84    142.86 o 
   4   2   2     3646.51     3809.76    190.25 o 
   5   2   2     2734.81     2781.31    110.18 o 
   6   2   2    21966.82    22369.46    515.72 o 
   7   2   2     3877.18     3759.02    122.10 o 
   8   2   2      348.19      483.20     62.51 o 
   9   2   2      952.59     1177.87     89.91 o 
  10   2   2     3828.61     3805.90    148.45 o 
  11   2   2     2135.56     2758.50    218.74 o 
  12   2   2        3.11      -16.86     89.96 o 
  13   2   2      872.47      838.46    155.61 o 
  14   2   2      635.83      910.85    251.38 o 
  15   2   2      170.99      304.35    119.68 o 
  16   2   2       70.68      -70.55    194.67 o 
  17   2   2      155.62      322.34    137.71 o 
 -17   3   2        0.03       -8.77    147.92 o 
 -16   3   2       34.32       56.24    110.41 o 
 -15   3   2      137.87      160.58    127.22 o 
 -14   3   2     1628.47     1273.41    178.08 o 
 -13   3   2        5.24      -15.33    113.43 o 
 -12   3   2     1207.76     1687.70    206.93 o 
 -11   3   2     3485.07     2870.47    567.91 o 
 -10   3   2      192.01      103.19    144.85 o 
  -9   3   2      415.03      328.45    280.51 o 
  -8   3   2       62.43       80.77    191.60 o 
  -7   3   2      545.08      493.54     51.74 o 
  -6   3   2      231.66      390.04     46.11 o 
  -5   3   2     2395.69     2298.96    103.24 o 
  -4   3   2      225.43      274.27     45.32 o 
  -3   3   2    26331.30    24505.41    424.51 o 
  -2   3   2    17435.56    17073.48    281.72 o 
  -1   3   2     7577.93     9675.58   2907.76 o 
   0   3   2    18095.11    17674.60    391.24 o 
   1   3   2       46.47       49.53     23.56 o 
   2   3   2     4496.39     4700.85    108.01 o 
   3   3   2      881.45      860.70     67.47 o 
   4   3   2      398.21      488.29     53.32 o 
   5   3   2     1415.16     1384.27    130.94 o 
   6   3   2    10378.17    10215.63    386.73 o 
   7   3   2      216.59      215.52     49.88 o 
   8   3   2    11194.07    11259.79    351.56 o 
   9   3   2     3512.73     3574.05    135.08 o 
  10   3   2     2696.91     2815.95    147.52 o 
  11   3   2     2662.55     2552.41    206.42 o 
  12   3   2        3.95      -41.39     81.29 o 
  13   3   2        2.26      -20.31     92.74 o 
  14   3   2      575.21      880.11    164.77 o 
  15   3   2      205.13      162.85    107.17 o 
  16   3   2      185.25      245.00    182.41 o 
  17   3   2      544.22      714.03    168.88 o 
 -17   4   2      855.39     1155.81    193.09 o 
 -16   4   2       82.77       50.19    108.73 o 
 -15   4   2      753.27      616.06    152.05 o 
 -14   4   2      869.07      878.08    351.78 o 
 -13   4   2      172.35      175.50    261.35 o 
 -12   4   2      412.14      535.48    131.81 o 
 -11   4   2       27.96      -87.18    147.92 o 
 -10   4   2      471.29      607.92    124.92 o 
  -9   4   2     7023.27     6879.70    521.16 o 
  -8   4   2     4814.84     5189.28    211.56 o 
  -7   4   2     4676.84     4676.86    196.46 o 
  -6   4   2    33286.75    32832.04    865.95 o 
  -5   4   2    10961.95    10934.65    327.66 o 
  -4   4   2    16367.77    16877.42    267.16 o 
  -3   4   2     2148.89     2105.43     72.04 o 
  -2   4   2      832.88      885.01    165.54 o 
  -1   4   2     1599.39     1524.78    270.54 o 
   0   4   2     8605.53     8520.55    629.99 o 
   1   4   2     4583.44     5064.24    137.70 o 
   2   4   2    23357.13    23849.43    433.12 o 
   3   4   2    40636.19    41110.13    547.00 o 
   4   4   2     1251.20     1206.98     72.76 o 
   5   4   2    17000.45    15974.79    290.49 o 
   6   4   2     7414.55     7300.97    225.23 o 
   7   4   2     3157.22     2870.54    115.41 o 
   8   4   2      418.40      466.86     70.13 o 
   9   4   2     2544.28     2431.95    126.71 o 
  10   4   2        4.14      -10.41     50.14 o 
  11   4   2      753.53      729.53    135.51 o 
  12   4   2     2708.70     2975.45    230.02 o 
  13   4   2     1329.37     1460.58    185.81 o 
  14   4   2     4956.02     5079.47    409.26 o 
  15   4   2       50.55       -2.64     95.70 o 
  16   4   2      532.63      715.28    163.10 o 
  17   4   2       44.39      113.04    117.19 o 
 -16   5   2      646.71      846.12    285.10 o 
 -15   5   2      216.74      160.95    177.81 o 
 -14   5   2      105.67       95.03    170.14 o 
 -13   5   2       69.96       12.66    100.64 o 
 -12   5   2       13.56       33.51     93.29 o 
 -11   5   2      438.34      359.40    124.92 o 
 -10   5   2     1761.22     2539.83    566.38 o 
  -9   5   2      371.49      391.32     99.78 o 
  -8   5   2     4372.48     4613.63    204.09 o 
  -7   5   2     9684.94     9910.33    326.11 o 
  -6   5   2      490.11      670.66     70.58 o 
  -5   5   2     2466.98     2431.52    117.04 o 
  -4   5   2     7109.63     7381.07    183.12 o 
  -3   5   2      417.19      468.49     63.84 o 
  -2   5   2      447.73      683.31    150.98 o 
  -1   5   2     1074.79     1084.51    113.42 o 
   0   5   2       18.39       65.91     85.84 o 
   1   5   2    14718.71    15093.08    576.76 o 
   2   5   2     5594.11     5522.36    158.31 o 
   3   5   2     3304.84     3044.89    123.90 o 
   4   5   2    20698.57    20284.75    334.25 o 
   5   5   2     1961.85     2065.95    103.25 o 
   6   5   2     2931.75     2974.56    117.22 o 
   7   5   2     3509.76     3257.83    196.91 o 
   8   5   2        5.37      -63.48     42.32 o 
   9   5   2       22.35       30.79     50.42 o 
  10   5   2     3361.14     3361.55    361.07 o 
  11   5   2       81.02       33.69    115.73 o 
  12   5   2     1300.18     1358.16    311.16 o 
  13   5   2     1504.41     1702.43    192.02 o 
  14   5   2      164.59      423.94    131.75 o 
  15   5   2      701.77      726.59    291.24 o 
  16   5   2      249.02      468.50    144.19 o 
 -16   6   2        1.09      110.36    211.53 o 
 -15   6   2       82.55     -171.68    145.62 o 
 -14   6   2      184.68      144.09    190.07 o 
 -13   6   2      323.76      358.68    203.87 o 
 -12   6   2       31.75     -121.09    136.42 o 
 -11   6   2      350.06      409.26    193.14 o 
 -10   6   2      752.15      761.81    211.53 o 
  -9   6   2      583.95      510.43    183.94 o 
  -8   6   2        3.61       36.25     69.40 o 
  -7   6   2       84.14       46.27     88.45 o 
  -6   6   2      817.17      735.60    116.73 o 
  -5   6   2     4156.86     4282.55    167.87 o 
  -4   6   2       39.39       44.81     52.77 o 
  -3   6   2     3135.37     3149.44    137.31 o 
  -2   6   2    10153.70     9883.90   1128.92 o 
  -1   6   2     6683.35     6750.32    266.57 o 
   0   6   2      391.17      536.67    102.21 o 
   1   6   2       40.72      123.17     41.68 o 
   2   6   2     4862.59     4845.92    156.77 o 
   3   6   2     1019.55     1033.58     93.04 o 
   4   6   2       59.89       27.95     39.94 o 
   5   6   2        0.64       41.89     46.46 o 
   6   6   2     1565.37     1465.53    100.65 o 
   7   6   2       78.97       -0.08     59.71 o 
   8   6   2       22.83       -7.66     50.20 o 
   9   6   2       13.18      -41.98     48.32 o 
  10   6   2     1157.69     1243.57    109.22 o 
  11   6   2      237.88      262.85     81.17 o 
  12   6   2      101.05       98.71     87.05 o 
  13   6   2       91.37       94.32    100.17 o 
  14   6   2        0.42      148.95    105.31 o 
  15   6   2        2.44      149.44    115.43 o 
  16   6   2       86.98       77.50    113.25 o 
 -15   7   2      407.65      113.43    213.06 o 
 -14   7   2        2.34       24.53    173.21 o 
 -13   7   2      213.36      160.95    167.08 o 
 -12   7   2       65.79      194.67    174.74 o 
 -11   7   2       79.01       39.85    168.61 o 
 -10   7   2      521.90      735.75    216.13 o 
  -9   7   2      192.36      -45.98    114.96 o 
  -8   7   2     3009.54     3322.47    449.12 o 
  -7   7   2     9034.49     8922.71    523.11 o 
  -6   7   2      379.42      548.08     92.77 o 
  -5   7   2     3932.50     3388.74    286.94 o 
  -4   7   2     3651.75     3806.23    165.83 o 
  -3   7   2       28.55      -19.15     52.57 o 
  -2   7   2      402.47      611.16    119.73 o 
  -1   7   2        5.13      126.82    212.30 o 
   0   7   2     1344.44     1578.81    161.40 o 
   1   7   2     4835.52     4681.75    329.56 o 
   2   7   2     3214.34     3391.50    200.43 o 
   3   7   2     2203.03     2182.12    513.49 o 
   4   7   2    11121.32    10715.11    375.00 o 
   5   7   2     1207.66     1246.19    151.56 o 
   6   7   2     1873.65     1993.09    118.42 o 
   7   7   2      958.45      955.26     98.54 o 
   8   7   2      309.53      253.95     76.99 o 
   9   7   2       72.12       28.52     59.53 o 
  10   7   2      457.25      427.92     87.53 o 
  11   7   2       12.10       63.40     71.77 o 
  12   7   2      748.26      888.58    156.35 o 
  13   7   2      420.32      509.68    134.43 o 
  14   7   2       75.94      191.65    115.40 o 
  15   7   2      955.45     1105.16    275.91 o 
 -15   8   2       37.68     -133.36    188.54 o 
 -14   8   2        0.08       -3.07    176.27 o 
 -13   8   2      500.15      469.04    228.39 o 
 -12   8   2       46.88       32.19    168.61 o 
 -11   8   2     1118.89      547.22    231.46 o 
 -10   8   2      887.79      798.60    228.39 o 
  -9   8   2        9.91      167.08    164.01 o 
  -8   8   2     2203.86     2231.89    423.06 o 
  -7   8   2       21.38       12.13     61.86 o 
  -6   8   2      281.95      416.37    157.39 o 
  -5   8   2       86.88      119.11     71.19 o 
  -4   8   2      684.14      792.56    102.07 o 
  -3   8   2      510.98      422.54     86.07 o 
  -2   8   2     4888.10     4903.14    188.27 o 
  -1   8   2     1610.64     1418.54    169.42 o 
   0   8   2     3365.94     3264.28    234.05 o 
   1   8   2     3233.23     3924.97    298.13 o 
   2   8   2        6.19       73.98     82.70 o 
   3   8   2     1533.88     1926.76    192.96 o 
   4   8   2      199.25      258.18    110.37 o 
   5   8   2     3263.79     2637.44    217.44 o 
   6   8   2      242.22      214.29     78.24 o 
   7   8   2     2501.91     2240.98    217.86 o 
   8   8   2      954.52     1013.58    135.21 o 
   9   8   2     1918.54     2104.14    456.78 o 
  10   8   2     1234.16     1147.48    178.74 o 
  11   8   2      354.26      585.54    211.53 o 
  12   8   2      211.47     -150.22    130.29 o 
  13   8   2      131.56       64.38    167.08 o 
  14   8   2      392.78      821.59    252.92 o 
  15   8   2        9.28      254.45    190.07 o 
 -14   9   2      297.20      301.97    242.19 o 
 -13   9   2        5.96       88.90    202.33 o 
 -12   9   2      712.59      603.93    243.72 o 
 -11   9   2      974.94      622.33    231.46 o 
 -10   9   2        0.25       10.73    151.75 o 
  -9   9   2      589.80      544.15    203.87 o 
  -8   9   2      139.95       95.88     93.83 o 
  -7   9   2      434.20      276.01     94.00 o 
  -6   9   2      338.32      317.55     96.72 o 
  -5   9   2      613.13      792.40    112.47 o 
  -4   9   2     3413.02     3474.05    185.14 o 
  -3   9   2     7895.45     7748.73    259.33 o 
  -2   9   2     1134.76     1073.00    143.06 o 
  -1   9   2     1569.08     1777.35    315.76 o 
   0   9   2     6809.08     7232.30    333.70 o 
   1   9   2      699.48     1130.36    208.46 o 
   2   9   2       84.29        8.70    107.30 o 
   3   9   2      210.00      107.45    122.63 o 
   4   9   2      189.65      199.48    114.15 o 
   5   9   2     1049.48     1057.27    331.86 o 
   6   9   2     1537.20     1631.36    201.18 o 
   7   9   2       28.54       17.43    101.40 o 
   8   9   2     1566.90     1814.72    218.00 o 
   9   9   2      563.91      686.21    155.67 o 
  10   9   2       25.10       35.86    128.76 o 
 -13  10   2        3.71      -52.12    167.08 o 
 -12  10   2       29.46      118.03    185.47 o 
 -11  10   2        4.65       -9.20    167.08 o 
 -10  10   2        7.04     -164.01    147.15 o 
  -9  10   2        0.37      -21.46    156.35 o 
  -8  10   2      219.33      139.33    121.86 o 
  -7  10   2       72.55       44.37    127.99 o 
  -6  10   2        4.25      -25.75     96.12 o 
  -5  10   2        0.37     -130.02     88.71 o 
  -4  10   2       39.66       92.94    107.74 o 
  -3  10   2      145.85      -48.32     90.74 o 
  -2  10   2      323.25      177.24    116.82 o 
  -1  10   2       63.72      109.04    102.74 o 
   0  10   2      270.76      369.23    126.29 o 
   1  10   2        2.11        8.39     91.65 o 
   2  10   2      205.13      236.84    118.59 o 
   3  10   2        9.42       37.39    109.60 o 
   4  10   2       20.47       55.23    141.79 o 
   5  10   2       44.10       12.17    131.06 o 
   6  10   2      134.24      132.38    115.16 o 
   7  10   2        0.07      -91.46     94.14 o 
   8  10   2       49.98      103.49    118.19 o 
   9  10   2      172.01      159.53    118.82 o 
  10  10   2       30.69      102.27    117.61 o 
  -8  11   2      282.41      383.21    187.00 o 
  -7  11   2       16.66      102.31    183.17 o 
  -6  11   2        5.25       55.79    157.88 o 
  -5  11   2       46.03       88.92    111.46 o 
  -4  11   2      487.16      541.64    153.81 o 
  -3  11   2     1720.08     1546.39    209.15 o 
  -2  11   2      389.39      570.98    274.37 o 
  -1  11   2      378.60      343.09    136.72 o 
   0  11   2     1589.53     1802.01    288.17 o 
   1  11   2      136.36      138.13    111.24 o 
   2  11   2       83.07      111.55    110.84 o 
   3  11   2        0.26     -202.33    134.89 o 
   4  11   2       70.90      -47.18     90.97 o 
   5  11   2      328.29      334.44    137.45 o 
   6  11   2      515.28      570.47    163.46 o 
   7  11   2        3.30       -1.59    105.73 o 
   8  11   2      835.29      964.36    190.04 o 
   9  11   2      215.62      228.20    201.57 o 
  10  11   2      102.72      108.83    154.81 o 
  -8  12   2        3.66      104.23    162.48 o 
  -7  12   2        6.55      195.50    122.35 o 
  -6  12   2       31.32       65.38    108.77 o 
  -5  12   2      206.83      224.21    126.63 o 
  -4  12   2     1183.30     1117.24    202.86 o 
  -3  12   2       61.71      193.23    240.65 o 
  -2  12   2      429.22      668.99    171.14 o 
  -1  12   2      288.86      303.35    134.55 o 
   0  12   2       32.88       -2.65    103.78 o 
   1  12   2      616.01      549.78    154.18 o 
   2  12   2       10.19      243.88    136.42 o 
   3  12   2       27.37       23.08    105.67 o 
   4  12   2       83.68      220.78    143.32 o 
   5  12   2      132.94      135.39    118.69 o 
   6  12   2        1.06       61.45    119.68 o 
   7  12   2      372.82      441.25    152.52 o 
   8  12   2        5.70      128.39    141.02 o 
   9  12   2       88.90       79.78    133.88 o 
  10  12   2       50.70      570.21    243.72 o 
  -7  13   2      139.86      234.97    169.38 o 
  -6  13   2        8.71      232.78    136.36 o 
  -5  13   2      129.60      300.51    143.82 o 
  -4  13   2       92.81       78.91    124.59 o 
  -3  13   2        3.29      239.18    183.94 o 
  -2  13   2       30.71       40.27    116.48 o 
  -1  13   2        8.89      154.95    126.52 o 
   0  13   2       21.67      141.78    131.06 o 
   1  13   2      205.07      346.19    132.82 o 
   2  13   2       85.92      185.78    146.38 o 
   3  13   2       35.89       -5.62    109.54 o 
   4  13   2      331.19      297.95    149.46 o 
   5  13   2       12.45      119.74    135.76 o 
   6  13   2       37.67      160.62    157.88 o 
   7  13   2       68.04      208.39    139.46 o 
  -4  14   2      104.99      274.30    167.08 o 
  -3  14   2       21.44      123.00    127.68 o 
  -2  14   2        0.18      171.07    138.71 o 
  -1  14   2       29.72      102.69    130.44 o 
   0  14   2        9.44      115.88    129.49 o 
   1  14   2       38.32      135.05    120.08 o 
   2  14   2       60.93      152.77    132.95 o 
   3  14   2       80.21       83.96    115.98 o 
   4  14   2       15.37      115.31    122.65 o 
 -17   1   3      235.45       91.24    130.74 o 
 -16   1   3      432.79      264.95    140.28 o 
 -15   1   3      901.06      653.31    165.82 o 
 -14   1   3      191.96      221.79    121.90 o 
 -13   1   3       13.58       71.37    110.01 o 
 -12   1   3       35.11      -78.75     89.92 o 
 -11   1   3       10.60      117.41    100.22 o 
 -10   1   3     9558.46     8982.96    337.08 o 
  -9   1   3     5979.02     5401.48    245.86 o 
  -8   1   3      207.29       72.41     78.53 o 
  -7   1   3    19655.63    18881.33   1063.01 o 
  -6   1   3    21522.36    20581.62    464.36 o 
  -5   1   3     1822.31     1839.37     67.92 o 
  -4   1   3     6924.93     7193.38    134.47 o 
  -3   1   3     3499.75     3490.89     98.21 o 
  -2   1   3     6068.40     6068.37    173.38 o 
  -1   1   3     7041.91     6592.09    639.95 o 
   0   1   3     3048.35     4148.18    809.33 o 
   1   1   3    22670.68    21821.04    525.76 o 
   2   1   3    81231.86    77308.38   1054.93 o 
   3   1   3        4.73        6.71     24.14 o 
   4   1   3    10843.55    10978.34    300.53 o 
   5   1   3    36618.67    36557.11    582.67 o 
   6   1   3      101.39       81.19     43.38 o 
   7   1   3      738.72      812.15    103.27 o 
   8   1   3     1768.43     1942.29    125.49 o 
   9   1   3      684.76      626.33     76.06 o 
  10   1   3     1813.49     2025.85    122.06 o 
  11   1   3     2425.58     2254.10    156.20 o 
  12   1   3     2267.74     2650.67    224.67 o 
  13   1   3     6895.03     7182.02    344.10 o 
  14   1   3      517.57      326.63    206.16 o 
  15   1   3      627.96      669.34    172.44 o 
  16   1   3      364.71      414.26    136.45 o 
  17   1   3       17.00       43.11    101.81 o 
 -17   2   3      267.59      221.09    147.15 o 
 -16   2   3      176.30      160.55    129.13 o 
 -15   2   3      417.99      366.51    138.47 o 
 -14   2   3      538.29      666.82    154.43 o 
 -13   2   3      207.47      -21.80    115.73 o 
 -12   2   3      324.43      250.66    157.88 o 
 -11   2   3      363.49      542.30    129.58 o 
 -10   2   3     4117.57     4252.38    229.63 o 
  -9   2   3      991.62     1299.07    144.69 o 
  -8   2   3    13134.40    12103.61    563.31 o 
  -7   2   3     2097.22     2453.16    104.24 o 
  -6   2   3     3510.87     3340.77    101.55 o 
  -5   2   3     8584.16     8791.21    163.75 o 
  -4   2   3     3394.58     3554.61     93.56 o 
  -3   2   3        7.15       31.87     26.94 o 
  -2   2   3    11338.24    11329.49    276.66 o 
  -1   2   3    12788.78    13480.08    391.64 o 
   0   2   3     5531.02     5416.99    246.78 o 
   1   2   3    28933.54    28470.17    446.29 o 
   2   2   3     3751.12     3641.99    168.59 o 
   3   2   3    28090.13    26940.20    444.95 o 
   4   2   3     1891.93     1905.62     83.51 o 
   5   2   3    17039.80    17329.43    656.87 o 
   6   2   3     9546.65     9862.14    211.05 o 
   7   2   3     2399.97     2451.43    115.27 o 
   8   2   3     2499.36     2423.31    115.94 o 
   9   2   3     2408.85     2817.59    131.72 o 
  10   2   3     3701.32     3596.31    206.73 o 
  11   2   3     1031.35     1384.07    110.58 o 
  12   2   3     5712.34     5492.38    293.00 o 
  13   2   3       16.53      108.92     99.06 o 
  14   2   3     2325.40     2530.72    240.50 o 
  15   2   3      302.54      553.41    152.41 o 
  16   2   3      922.12     1554.43    216.88 o 
  17   2   3      377.13      514.59    150.97 o 
 -17   3   3       17.05       22.19    118.13 o 
 -16   3   3       23.54       60.03    128.02 o 
 -15   3   3      203.12       68.64    116.32 o 
 -14   3   3     2389.17     2392.25    228.68 o 
 -13   3   3     1269.25     1075.46    244.48 o 
 -12   3   3     1271.67      949.33    156.14 o 
 -11   3   3     3291.67     2791.81    305.03 o 
 -10   3   3     1945.57     1900.66    440.69 o 
  -9   3   3      165.64      172.18     89.18 o 
  -8   3   3       54.52      -28.34     66.96 o 
  -7   3   3       53.19       15.37     49.87 o 
  -6   3   3     7838.92     7872.04    444.26 o 
  -5   3   3     9371.71     8465.96    267.26 o 
  -4   3   3     1165.29     1186.31     65.63 o 
  -3   3   3    27518.67    26840.66    424.73 o 
  -2   3   3    46151.64    46601.80    671.71 o 
  -1   3   3       37.04      136.49     49.24 o 
   0   3   3     6042.80     6218.56    207.56 o 
   1   3   3     9564.39     9863.55    223.24 o 
   2   3   3      434.34      476.25     48.88 o 
   3   3   3       59.34       13.64     40.75 o 
   4   3   3     7604.22     7294.20    291.46 o 
   5   3   3     2820.40     2597.72    116.49 o 
   6   3   3    13379.26    12450.40    420.81 o 
   7   3   3     2887.54     2746.28    115.00 o 
   8   3   3     4510.55     4297.98    149.60 o 
   9   3   3    13565.37    13424.37    616.83 o 
  10   3   3      282.96      489.22     77.93 o 
  11   3   3       21.28       46.81     54.51 o 
  12   3   3       78.06        8.34     79.95 o 
  13   3   3      395.84      295.87    115.25 o 
  14   3   3      102.83      110.56    101.59 o 
  15   3   3     1169.33     1340.74    196.37 o 
  16   3   3       16.71      -28.40     90.50 o 
  17   3   3      707.13     1106.42    200.09 o 
 -17   4   3       18.32      -62.85    150.22 o 
 -16   4   3      150.27     -110.36    150.22 o 
 -15   4   3      114.51      106.74    161.71 o 
 -14   4   3        1.74       46.17    118.79 o 
 -13   4   3      261.89      331.71    150.98 o 
 -12   4   3      605.32      604.35    137.27 o 
 -11   4   3      705.15      991.94    148.04 o 
 -10   4   3       64.02       11.92    135.65 o 
  -9   4   3      690.94      731.06    122.51 o 
  -8   4   3     2993.40     2577.23    212.30 o 
  -7   4   3     1695.12     1915.47    124.78 o 
  -6   4   3       90.54       93.65     40.32 o 
  -5   4   3     2083.56     2053.17     87.74 o 
  -4   4   3     7367.04     6855.46    152.39 o 
  -3   4   3      155.84      199.03     56.42 o 
  -2   4   3       16.32       51.75     34.05 o 
  -1   4   3     3314.48     3211.94    155.19 o 
   0   4   3     2153.61     1841.37    131.13 o 
   1   4   3      147.65      146.83     36.78 o 
   2   4   3      295.63      361.78     46.49 o 
   3   4   3     5973.45     6180.60    147.38 o 
   4   4   3     2010.77     1990.93     90.97 o 
   5   4   3      445.77      400.87     56.82 o 
   6   4   3     1234.34     1445.55     92.03 o 
   7   4   3     2917.13     2912.22    161.95 o 
   8   4   3      978.80      955.00    130.75 o 
   9   4   3      126.22      184.94     60.44 o 
  10   4   3     1685.12     1618.13    138.35 o 
  11   4   3     1323.25     1543.40    184.07 o 
  12   4   3      209.27      231.79    103.38 o 
  13   4   3       28.16       49.98     95.70 o 
  14   4   3      207.13      220.70    130.29 o 
  15   4   3       32.78       20.14    101.23 o 
  16   4   3        6.80      203.32    122.93 o 
  17   4   3        1.94      102.83    110.84 o 
 -16   5   3        7.12     -148.68    171.68 o 
 -15   5   3        3.60       87.37    193.14 o 
 -14   5   3      840.52      533.42    239.12 o 
 -13   5   3      464.05      430.72    206.93 o 
 -12   5   3      234.92       70.51    151.75 o 
 -11   5   3     3226.67     2316.09    312.70 o 
 -10   5   3     1261.02     1355.01    249.85 o 
  -9   5   3     1552.08     1197.13    219.19 o 
  -8   5   3     2549.61     3026.21    361.75 o 
  -7   5   3      312.88      389.89     62.43 o 
  -6   5   3     2782.71     2607.16    124.39 o 
  -5   5   3     1954.98     1738.72    117.18 o 
  -4   5   3      236.40      249.69     45.07 o 
  -3   5   3     8860.84     8518.44    284.33 o 
  -2   5   3    11355.36    11127.94    457.55 o 
  -1   5   3     2901.91     3283.67    700.50 o 
   0   5   3     7360.21     7541.48    311.93 o 
   1   5   3     2838.27     3085.46    622.11 o 
   2   5   3      607.17      630.82     73.18 o 
   3   5   3      432.43      601.40     68.49 o 
   4   5   3     2312.88     2220.48    137.17 o 
   5   5   3     1437.32     1414.60    136.95 o 
   6   5   3     8640.43     8509.15    421.91 o 
   7   5   3     2189.10     2303.47    123.13 o 
   8   5   3     1773.86     1897.52    211.70 o 
   9   5   3     6828.62     6709.07    226.77 o 
  10   5   3      384.21      454.99     80.48 o 
  11   5   3      592.07      578.32     89.96 o 
  12   5   3      125.58      204.39    100.73 o 
  13   5   3      117.38       84.79     98.33 o 
  14   5   3       11.96      234.01    117.90 o 
  15   5   3      652.20      725.07    160.31 o 
  16   5   3       15.67      148.68    112.72 o 
 -16   6   3      118.23       50.58    179.34 o 
 -15   6   3      911.34     1298.30    323.43 o 
 -14   6   3      230.25      223.79    199.27 o 
 -13   6   3      948.61     1071.44    272.84 o 
 -12   6   3     2918.53     2700.83    354.08 o 
 -11   6   3       31.74      234.52    176.27 o 
 -10   6   3      497.20      708.16    208.46 o 
  -9   6   3      237.31      291.24    167.08 o 
  -8   6   3        1.97      -47.52    108.83 o 
  -7   6   3      632.35      769.81    140.26 o 
  -6   6   3     3756.67     3599.13    161.00 o 
  -5   6   3      191.40      316.56     74.63 o 
  -4   6   3    15077.44    15065.57    570.60 o 
  -3   6   3     7962.58     7921.31    295.34 o 
  -2   6   3     2917.67     2866.37    249.85 o 
  -1   6   3    20085.25    19801.59   1993.43 o 
   0   6   3     3631.26     3856.73    204.20 o 
   1   6   3     1057.48      896.41    122.12 o 
   2   6   3      194.29       96.69     70.23 o 
   3   6   3      456.66      560.94     68.75 o 
   4   6   3     1090.46     1227.52    105.10 o 
   5   6   3    10449.05     9983.51    325.89 o 
   6   6   3     1027.79     1157.61    132.75 o 
   7   6   3     7130.42     6896.31    239.83 o 
   8   6   3     5300.21     5028.05    175.34 o 
   9   6   3      782.00      725.82     92.05 o 
  10   6   3     1710.13     1777.97    149.12 o 
  11   6   3       54.42       84.81     63.67 o 
  12   6   3      573.63      785.77    148.15 o 
  13   6   3       91.17       11.82    110.36 o 
  14   6   3      622.25      692.93    153.36 o 
  15   6   3       90.31       23.87    101.46 o 
  16   6   3      823.08      914.51    232.22 o 
 -15   7   3       70.22      -35.25    194.67 o 
 -14   7   3        8.85     -190.07    157.88 o 
 -13   7   3      158.35      266.71    203.87 o 
 -12   7   3       74.62        6.13    156.35 o 
 -11   7   3       26.35       59.78    164.01 o 
 -10   7   3      330.67      610.06    211.53 o 
  -9   7   3      353.07      245.25    160.95 o 
  -8   7   3     1061.44     1379.54    237.59 o 
  -7   7   3     2575.34     2673.86    166.28 o 
  -6   7   3     1679.85     1365.85    125.85 o 
  -5   7   3     2452.24     2269.18    146.18 o 
  -4   7   3     1129.20     1000.29    108.84 o 
  -3   7   3      124.72      173.89     69.06 o 
  -2   7   3        7.99        9.89     80.01 o 
  -1   7   3        5.16      111.45    102.70 o 
   0   7   3     1221.15     1377.43    200.80 o 
   1   7   3     4734.62     5080.06    250.91 o 
   2   7   3     5219.82     5137.47    254.65 o 
   3   7   3      157.58       98.61     80.53 o 
   4   7   3     2235.70     2049.85    189.00 o 
   5   7   3     1897.96     1939.36    186.95 o 
   6   7   3      165.76      137.26     69.86 o 
   7   7   3      153.41      108.66     63.87 o 
   8   7   3     1258.16     1138.19    107.00 o 
   9   7   3      534.19      282.68     82.75 o 
  10   7   3       31.04      -26.69     60.80 o 
  11   7   3     1021.76     1188.90    134.45 o 
  12   7   3        0.88       20.09    101.93 o 
  13   7   3     1050.61     1174.87    175.23 o 
  14   7   3       88.27      212.59    122.63 o 
  15   7   3       16.19      123.40    115.40 o 
 -14   8   3       25.25     -216.13    144.09 o 
 -13   8   3       79.56       90.44    191.60 o 
 -12   8   3      625.35      461.38    226.86 o 
 -11   8   3      630.29      732.69    248.32 o 
 -10   8   3       69.42      -76.64    130.29 o 
  -9   8   3     1306.80     1322.82    248.32 o 
  -8   8   3      987.62     1092.90    222.26 o 
  -7   8   3      115.10      -28.79     71.03 o 
  -6   8   3      513.35      342.50    147.25 o 
  -5   8   3      745.93      679.21    102.48 o 
  -4   8   3     2131.02     2006.13    175.15 o 
  -3   8   3       63.10       32.54     63.94 o 
  -2   8   3      119.80      -11.76     83.74 o 
  -1   8   3     4103.43     3642.75    761.81 o 
   0   8   3     2683.63     2958.25    230.30 o 
   1   8   3      309.46      494.15    173.21 o 
   2   8   3       24.22        0.38     76.85 o 
   3   8   3     2787.89     2529.89    529.59 o 
   4   8   3     1675.92     1638.21    270.54 o 
   5   8   3      384.28      484.74    130.04 o 
   6   8   3      182.84      132.69    106.93 o 
   7   8   3      550.39      719.90    148.61 o 
   8   8   3      762.38      702.97    111.81 o 
   9   8   3      199.51      213.41     85.66 o 
  10   8   3        2.91      -25.61     73.96 o 
  11   8   3      238.32      279.49    110.43 o 
 -13   9   3      205.96      341.82    231.46 o 
 -12   9   3       51.06      -41.39    185.47 o 
 -11   9   3       13.47      -41.39    147.15 o 
 -10   9   3       49.98       38.32    164.01 o 
  -9   9   3      109.38       38.32    151.75 o 
  -8   9   3        9.63        0.00    125.69 o 
  -7   9   3      119.33       94.72     82.30 o 
  -6   9   3       36.35       52.38     92.07 o 
  -5   9   3     1996.22     1918.48    241.12 o 
  -4   9   3     1762.00     1707.96    143.97 o 
  -3   9   3       16.64       57.39     67.88 o 
  -2   9   3        1.42      149.22     71.61 o 
  -1   9   3        0.29      -83.11     81.39 o 
   0   9   3      852.95     1020.70    203.10 o 
   1   9   3       59.80       79.24     95.18 o 
   2   9   3     1108.01     1247.89    314.23 o 
   3   9   3        0.19        6.01     87.33 o 
   4   9   3      552.56      854.20    201.57 o 
   5   9   3      560.56      638.51    154.11 o 
   6   9   3      625.67      824.88    160.95 o 
   7   9   3      206.12      169.30    119.27 o 
   8   9   3      457.29      382.51    130.35 o 
   9   9   3      105.12       85.64    181.64 o 
  10   9   3      117.87      178.60    188.54 o 
  11   9   3      186.33      262.11    179.34 o 
 -12  10   3       10.93     -185.47    173.21 o 
 -11  10   3       36.09      357.15    203.87 o 
 -10  10   3       44.45      -53.65    159.41 o 
  -9  10   3      510.89      671.38    223.79 o 
  -8  10   3     1897.83     2075.44    301.97 o 
  -7  10   3       47.75       89.01     85.54 o 
  -6  10   3     1416.95     1396.20    182.40 o 
  -5  10   3     1910.86     1437.21    162.36 o 
  -4  10   3       31.04       62.73     74.05 o 
  -3  10   3      347.14      230.56     83.46 o 
  -2  10   3       17.94       82.09     97.98 o 
  -1  10   3       20.11      -41.83     87.96 o 
   0  10   3     1485.99     1667.66    209.71 o 
   1  10   3     1190.09     1136.05    184.78 o 
   2  10   3      363.50      244.55    116.36 o 
   3  10   3     3723.70     3740.27    290.69 o 
   4  10   3      538.62      561.66    155.79 o 
   5  10   3      321.56      364.73    141.37 o 
   6  10   3      489.39      418.74    146.14 o 
   7  10   3       30.69      -28.94    108.64 o 
   8  10   3       11.38       27.23    116.25 o 
   9  10   3      249.04      239.96    149.48 o 
  10  10   3      142.52      229.31    128.56 o 
  11  10   3      302.06      236.05    180.87 o 
  -7  11   3      136.27      188.54    176.27 o 
  -6  11   3       35.37       43.21    106.89 o 
  -5  11   3        3.76      110.90    113.65 o 
  -4  11   3        0.49       91.76    107.16 o 
  -3  11   3      122.99      185.24    164.78 o 
  -2  11   3       29.75        0.91    139.49 o 
  -1  11   3      285.82      334.37    275.91 o 
   0  11   3      172.59      267.20    134.43 o 
   1  11   3       59.53       40.49    157.88 o 
   2  11   3      362.14      242.04    120.68 o 
   3  11   3      114.72       -3.39     99.17 o 
   4  11   3      488.50      658.93    243.72 o 
   5  11   3       73.13       15.87    105.89 o 
   6  11   3      133.87      -56.43    118.79 o 
   7  11   3        7.12      116.97    125.58 o 
   8  11   3      149.47      194.04    213.06 o 
   9  11   3      234.02      184.94    144.87 o 
  10  11   3       35.26       68.66    123.72 o 
  11  11   3       98.45      188.54    193.14 o 
  -7  12   3       66.40      263.65    193.14 o 
  -6  12   3        1.01       73.81    117.26 o 
  -5  12   3      367.63      436.85    149.57 o 
  -4  12   3      432.19      581.72    195.43 o 
  -3  12   3      126.42       31.11    103.63 o 
  -2  12   3       21.75      117.16    117.77 o 
  -1  12   3      223.20      247.72    137.19 o 
   0  12   3      109.22      260.65    139.12 o 
   1  12   3       14.35       -7.65    106.43 o 
   2  12   3        7.23      -44.87    101.59 o 
   3  12   3      248.03      487.16    158.42 o 
   4  12   3      260.14      127.65    129.54 o 
   5  12   3        5.32      -26.83    113.00 o 
   6  12   3        8.90      -34.55    197.73 o 
   7  12   3       68.00     -105.00    190.84 o 
   8  12   3       45.97     -138.96    110.70 o 
   9  12   3       25.74       73.36    139.79 o 
  -7  13   3       42.06       41.39    170.14 o 
  -6  13   3        0.59      124.03    243.72 o 
  -5  13   3      134.78      203.87    138.53 o 
  -4  13   3      356.40      297.13    145.75 o 
  -3  13   3      128.12       52.76    118.13 o 
  -2  13   3        0.03       62.30    123.43 o 
  -1  13   3      146.59      276.79    148.30 o 
   0  13   3       43.42      -61.29    102.91 o 
   1  13   3       24.29       98.15    113.90 o 
   2  13   3      118.47       87.37    114.04 o 
   3  13   3        9.88       85.69    125.93 o 
   4  13   3      130.22      -47.65    103.50 o 
   5  13   3       21.13      116.72    130.73 o 
   6  13   3        1.68      -15.81    121.35 o 
   7  13   3        7.61       75.11    138.09 o 
  -3  14   3       31.45      178.18    137.70 o 
  -2  14   3       42.17      145.54    136.00 o 
  -1  14   3      132.80      275.04    160.40 o 
   0  14   3       19.06       -2.09    120.75 o 
   1  14   3       47.81      106.18    129.53 o 
   2  14   3        0.69       61.49    106.31 o 
   3  14   3        4.17       20.10    149.45 o 
 -17   0   4      112.52      105.76    199.27 o 
 -16   0   4        0.04     -179.34    151.75 o 
 -15   0   4     1591.46     1525.16    295.83 o 
 -13   0   4      250.35      340.29    193.14 o 
 -12   0   4     3238.45     2070.84    282.04 o 
 -11   0   4     4133.81     3887.23    355.61 o 
 -10   0   4      637.99      607.00    179.34 o 
  -9   0   4      177.39      240.65    136.42 o 
  -8   0   4      345.02      545.68    145.62 o 
  -7   0   4     4371.93     4523.35    283.57 o 
  -6   0   4    18709.25    19301.55    915.86 o 
  -5   0   4     2580.15     2434.50    112.68 o 
  -4   0   4    29691.18    31401.36    867.58 o 
  -3   0   4    76692.67    75857.75   1850.11 o 
  -2   0   4     7524.99     8254.24    331.09 o 
  -1   0   4     6514.45     6532.88    294.30 o 
   0   0   4     9239.84     9911.22    395.47 o 
   1   0   4     1422.91     1589.53    164.01 o 
   2   0   4        0.66      -21.58     28.58 o 
   3   0   4    11733.00    11273.71    646.85 o 
   4   0   4      830.00     1169.34    267.48 o 
   5   0   4    12922.85    11343.50    323.01 o 
   6   0   4    11326.89    11101.53    374.77 o 
   7   0   4     5404.94     5390.89    383.97 o 
   8   0   4    25358.61    24665.60    598.78 o 
   9   0   4      925.00     1106.71    138.19 o 
  10   0   4     4522.57     4506.45    237.71 o 
  11   0   4      188.07       91.97    128.76 o 
  12   0   4     1712.44     1744.35    275.91 o 
  13   0   4       68.62      182.41    153.28 o 
  14   0   4     2735.41     3341.55    392.40 o 
  15   0   4      753.45     1122.02    263.65 o 
  16   0   4     1221.36     1537.42    308.10 o 
  17   0   4     1133.74     1492.97    311.16 o 
 -17   1   4       36.66      140.38    140.85 o 
 -16   1   4      262.80      444.85    262.88 o 
 -15   1   4      199.58      228.27    139.37 o 
 -14   1   4       44.48      112.94    115.96 o 
 -13   1   4      763.78      727.56    303.50 o 
 -12   1   4       65.19       12.30     99.95 o 
 -11   1   4     1153.48     1062.09    156.55 o 
 -10   1   4       66.03      -84.32     81.70 o 
  -9   1   4       67.57       -2.18     83.12 o 
  -8   1   4      113.46      227.66     87.71 o 
  -7   1   4     1873.44     1918.71    193.14 o 
  -6   1   4     1073.83     1166.10     78.65 o 
  -5   1   4     2727.76     2740.25     87.15 o 
  -4   1   4     3645.66     3925.12    127.97 o 
  -3   1   4     1287.06     1408.76     97.48 o 
  -2   1   4    18302.93    17786.58    398.32 o 
  -1   1   4       44.62        2.63     51.35 o 
   0   1   4    11315.37    12129.21    459.85 o 
   1   1   4       30.84       -7.66     53.65 o 
   2   1   4     6002.33     5758.92    138.34 o 
   3   1   4      316.98      319.67     42.97 o 
   4   1   4    14678.28    13977.23    253.13 o 
   5   1   4     1608.21     1770.55     92.48 o 
   6   1   4     4988.94     5558.86    180.64 o 
   7   1   4     4218.04     3860.11    157.13 o 
   8   1   4       32.02       24.35     45.89 o 
   9   1   4     2691.16     2328.77    196.91 o 
  10   1   4       84.35       60.48     54.40 o 
  11   1   4     1339.60     1262.29    111.04 o 
  12   1   4      514.31      473.72     86.32 o 
  13   1   4      777.80      887.27    186.24 o 
  14   1   4      287.73      237.71    118.38 o 
  15   1   4      576.33      745.77    230.69 o 
  16   1   4      360.68      403.84    141.84 o 
  17   1   4      109.63      326.06    132.13 o 
 -17   2   4        3.40      144.24    140.29 o 
 -16   2   4      112.91       36.53    120.87 o 
 -15   2   4      480.19      218.30    131.61 o 
 -14   2   4      351.87      326.20    139.83 o 
 -13   2   4        0.08      -41.71    104.25 o 
 -12   2   4     1409.97     1228.54    180.87 o 
 -11   2   4     2473.62     1952.59    676.74 o 
 -10   2   4     2727.87     2722.02    204.06 o 
  -9   2   4     1711.46     1705.18    321.13 o 
  -8   2   4     4606.97     4463.13    374.77 o 
  -7   2   4    11681.74    11276.07    345.65 o 
  -6   2   4      840.70      877.56     61.51 o 
  -5   2   4      288.48      756.67    162.17 o 
  -4   2   4     4233.96     4111.79    166.38 o 
  -3   2   4    26523.52    26649.59    433.27 o 
  -2   2   4      608.21      547.31     73.01 o 
  -1   2   4      532.78      767.94    113.43 o 
   0   2   4    11572.46    14769.85    370.70 o 
   1   2   4    10028.73    10187.86    429.96 o 
   2   2   4     1743.67     1619.23     87.10 o 
   3   2   4       77.73       62.75     30.73 o 
   4   2   4     9666.64     9711.46    259.74 o 
   5   2   4    11986.59    11680.39    305.54 o 
   6   2   4       21.89      -13.81     32.53 o 
   7   2   4        0.51       41.04     40.04 o 
   8   2   4     3116.89     3053.55    132.01 o 
   9   2   4     2081.81     2243.38    128.85 o 
  10   2   4      390.80      415.07     76.60 o 
  11   2   4      352.29      327.53     83.41 o 
  12   2   4     1989.69     2026.03    163.11 o 
  13   2   4      103.95      128.28    100.52 o 
  14   2   4       93.65        5.76     98.96 o 
  15   2   4       35.50       56.87    107.80 o 
  16   2   4      185.85      315.61    132.52 o 
  17   2   4       24.75      150.77    105.67 o 
 -16   3   4      315.01      366.59    204.63 o 
 -15   3   4      332.73      264.72    141.17 o 
 -14   3   4      126.99      128.70    122.83 o 
 -13   3   4     1150.07     1077.80    171.98 o 
 -12   3   4      473.98      376.33    131.90 o 
 -11   3   4      821.35      601.88    133.83 o 
 -10   3   4      504.46      253.75    104.03 o 
  -9   3   4       22.37       84.44     95.81 o 
  -8   3   4      525.02      608.21    127.99 o 
  -7   3   4     4886.13     4532.86    204.26 o 
  -6   3   4      246.28      160.49     44.81 o 
  -5   3   4     7893.19     8140.54    173.98 o 
  -4   3   4     5971.44     5881.55    157.99 o 
  -3   3   4      391.15      441.55     53.54 o 
  -2   3   4    12560.43    12394.04    330.93 o 
  -1   3   4     3697.92     4026.98    173.23 o 
   0   3   4      127.13      103.93     52.36 o 
   1   3   4     1751.09     1499.94    353.32 o 
   2   3   4     1319.69     1409.89    176.60 o 
   3   3   4      598.99      514.77     53.56 o 
   4   3   4     1291.18     1105.30     75.91 o 
   5   3   4     7193.73     7252.35    180.48 o 
   6   3   4     5104.69     5112.79    156.41 o 
   7   3   4     7192.58     6921.33    190.86 o 
   8   3   4       59.86        3.88     43.06 o 
   9   3   4     2114.88     2315.19    130.83 o 
  10   3   4       10.66       58.28     59.14 o 
  11   3   4     3611.50     3406.21    195.58 o 
  12   3   4      126.83       97.41     77.56 o 
  13   3   4      436.91      509.56    131.09 o 
  14   3   4       64.85      112.30     98.56 o 
  15   3   4      800.81      927.89    179.79 o 
  16   3   4      308.15      432.78    143.24 o 
 -16   4   4      533.23      240.65    205.40 o 
 -15   4   4       61.57       61.31    190.07 o 
 -14   4   4       44.70      -91.97    159.41 o 
 -13   4   4      118.47     -190.84    127.22 o 
 -12   4   4       52.55      -14.86     97.10 o 
 -11   4   4     2176.25     2125.18    196.85 o 
 -10   4   4     2438.38     2332.02    194.99 o 
  -9   4   4        0.04       10.52     80.12 o 
  -8   4   4     6666.03     6110.45    491.27 o 
  -7   4   4     9907.50     9150.22    421.79 o 
  -6   4   4      106.33      114.87     59.49 o 
  -5   4   4     7718.37     7568.10    173.44 o 
  -4   4   4      117.58      108.45     40.42 o 
  -3   4   4       50.13       65.43     38.33 o 
  -2   4   4       75.74      157.06     62.84 o 
  -1   4   4     5402.47     5168.44    485.14 o 
   0   4   4     6425.43     9530.52   4271.20 o 
   1   4   4    47212.48    43550.37    881.80 o 
   2   4   4      206.52      257.68     46.22 o 
   3   4   4    11113.88    10890.51    332.34 o 
   4   4   4    23258.46    23243.91    532.75 o 
   5   4   4       23.12       -1.52     37.37 o 
   6   4   4      436.45      459.19     77.21 o 
   7   4   4     2118.88     2130.94    141.02 o 
   8   4   4      384.75      329.46     67.92 o 
   9   4   4     1353.27     1418.37    196.46 o 
  10   4   4     3351.96     3178.91    160.08 o 
  11   4   4       23.52       40.86     59.95 o 
  12   4   4     5632.37     6050.47    252.25 o 
  13   4   4      998.12     1276.50    184.10 o 
  14   4   4      686.21      609.54    150.37 o 
  15   4   4      857.57     1070.59    188.30 o 
  16   4   4       54.27      165.94    118.13 o 
 -16   5   4        0.53      -84.31    168.61 o 
 -15   5   4       18.73      213.06    203.87 o 
 -14   5   4       15.21     -105.76    157.88 o 
 -13   5   4       67.97      -81.24    141.02 o 
 -12   5   4      863.52      651.45    242.19 o 
 -11   5   4      814.18      786.34    234.52 o 
 -10   5   4      358.83      249.85    173.21 o 
  -9   5   4     5984.80     5803.26    404.66 o 
  -8   5   4     1185.22     1727.49    240.65 o 
  -7   5   4     1348.07     1539.45    146.19 o 
  -6   5   4     3957.79     4233.18    191.96 o 
  -5   5   4      697.61      638.30     99.51 o 
  -4   5   4      552.15      591.75     84.04 o 
  -3   5   4      922.96      981.89    118.68 o 
  -2   5   4        2.90       90.78     62.42 o 
  -1   5   4     6486.44     6965.57    673.67 o 
   0   5   4     8141.25     8509.19    815.46 o 
   1   5   4       18.94      282.04    102.70 o 
   2   5   4     9304.43     8939.23    246.80 o 
   3   5   4     6760.98     6528.12    282.85 o 
   4   5   4      465.88      419.25     78.95 o 
   5   5   4     2995.11     2792.25    121.55 o 
   6   5   4       92.67       10.14     46.85 o 
   7   5   4      647.80      793.21    102.66 o 
   8   5   4      714.73      727.86     88.73 o 
   9   5   4     1737.53     1661.28    121.66 o 
  10   5   4      805.88      866.00    101.11 o 
  11   5   4     2849.72     2611.18    155.60 o 
  12   5   4       74.35       18.24     72.50 o 
  13   5   4      999.80     1271.82    187.05 o 
  14   5   4      394.02      569.06    174.74 o 
  15   5   4       66.62       80.43    102.81 o 
  16   5   4      164.58      247.51    184.70 o 
 -15   6   4      255.12      268.24    237.59 o 
 -14   6   4        5.37     -225.32    150.22 o 
 -13   6   4      252.35      -56.71    164.01 o 
 -12   6   4      195.22       24.53    165.54 o 
 -11   6   4      122.30      344.88    176.27 o 
 -10   6   4      161.53       50.58    139.49 o 
  -9   6   4        7.56        9.20    127.22 o 
  -8   6   4       21.79      -88.90    104.23 o 
  -7   6   4      443.89      372.20    168.61 o 
  -6   6   4        2.41      -22.70     55.68 o 
  -5   6   4      413.05      246.51     74.69 o 
  -4   6   4      887.21      796.95     95.96 o 
  -3   6   4     3132.68     3234.48    205.99 o 
  -2   6   4       81.33      -11.11     68.96 o 
  -1   6   4      158.78      389.22     99.06 o 
   0   6   4      785.77      682.02    120.18 o 
   1   6   4     1626.54     1796.89    168.23 o 
   2   6   4      105.92       49.87     76.36 o 
   3   6   4       76.45      -16.86     68.98 o 
   4   6   4     1818.32     1803.55    175.23 o 
   5   6   4     1860.88     1751.83    172.79 o 
   6   6   4       22.19       -4.30     48.89 o 
   7   6   4       20.29       42.57     56.40 o 
   8   6   4      565.61      619.84    122.35 o 
   9   6   4      812.37      804.71     96.84 o 
  10   6   4      399.32      361.83     83.57 o 
  11   6   4       17.30       97.43     64.43 o 
  12   6   4      134.93      109.93     81.79 o 
  13   6   4        2.25      -17.36    126.46 o 
  14   6   4       20.14       -2.06     92.40 o 
  15   6   4       17.97      235.75    122.99 o 
 -14   7   4       65.78      -68.98    182.41 o 
 -13   7   4      166.40      118.03    202.33 o 
 -12   7   4      284.42      286.64    197.73 o 
 -11   7   4      242.56      125.69    157.88 o 
 -10   7   4      138.52      544.15    202.33 o 
  -9   7   4     2578.34     2175.07    300.43 o 
  -8   7   4      916.42      912.03    205.40 o 
  -7   7   4      671.07      657.12    124.14 o 
  -6   7   4     5663.50     5363.14    213.27 o 
  -5   7   4     2130.16     2213.15    155.60 o 
  -4   7   4       96.75       37.24     61.26 o 
  -3   7   4      147.97      225.30    102.69 o 
  -2   7   4       16.08       26.55     83.22 o 
  -1   7   4     2221.77     2466.50    201.52 o 
   0   7   4     5056.98     4922.41    256.80 o 
   1   7   4       14.28      132.52     89.30 o 
   2   7   4     8031.09     8175.83    553.35 o 
   3   7   4     4293.37     3932.71    236.78 o 
   4   7   4       81.25       83.47     86.40 o 
   5   7   4     1006.22     1017.49    217.66 o 
   6   7   4      225.81      279.86    105.67 o 
   7   7   4       38.34      -47.14     59.28 o 
   8   7   4      468.29      469.29    100.93 o 
   9   7   4        6.55       -9.57     69.87 o 
  10   7   4     1120.51     1333.27    146.13 o 
  11   7   4     2343.83     2051.13    170.76 o 
  12   7   4      200.97      261.52    119.76 o 
  13   7   4      574.14     1253.85    254.45 o 
  14   7   4      346.82      315.26    192.37 o 
 -14   8   4      113.46       67.44    205.40 o 
 -13   8   4      134.11      -67.44    183.94 o 
 -12   8   4      503.38      398.53    214.59 o 
 -11   8   4       39.73     -177.04    118.03 o 
 -10   8   4      878.56     1194.07    271.31 o 
  -9   8   4      583.61      700.50    217.66 o 
  -8   8   4       92.03       85.84    139.49 o 
  -7   8   4       11.06      -44.08     70.53 o 
  -6   8   4      315.95      325.13     92.89 o 
  -5   8   4       12.61       40.02     67.22 o 
  -4   8   4     1138.73     1139.23    127.76 o 
  -3   8   4     2499.13     2034.52    203.73 o 
  -2   8   4      355.99      224.61    113.79 o 
  -1   8   4     3040.34     3093.03    239.42 o 
   0   8   4       25.74      254.47    139.49 o 
   1   8   4      488.19      839.83    183.94 o 
   2   8   4      664.54      574.25    136.00 o 
   3   8   4     2148.58     2513.19    224.90 o 
   4   8   4      280.87       57.61     87.04 o 
   5   8   4     1663.63     1643.02    194.28 o 
   6   8   4     1119.50     1360.55    277.44 o 
   7   8   4      255.37      449.46    138.72 o 
   8   8   4     3622.16     3530.54    224.83 o 
   9   8   4       13.49       14.54     75.25 o 
  10   8   4      861.48      794.26    172.03 o 
  11   8   4        0.43       84.44     89.16 o 
  12   8   4      238.68      236.38    157.88 o 
  13   8   4        6.28      -59.78    131.82 o 
  14   8   4      451.55      384.74    191.60 o 
 -13   9   4      387.74      331.09    229.92 o 
 -12   9   4       16.94       59.78    176.27 o 
 -11   9   4       52.55      -78.17    164.01 o 
 -10   9   4       78.61      -12.26    144.09 o 
  -9   9   4       50.23       -9.20    156.35 o 
  -8   9   4      206.70      255.98    165.54 o 
  -7   9   4      426.12      503.40    127.62 o 
  -6   9   4        1.07       76.28     78.09 o 
  -5   9   4     2173.61     1729.69    151.86 o 
  -4   9   4     1821.59     1785.69    159.70 o 
  -3   9   4      187.29      135.61     78.36 o 
  -2   9   4     2183.03     2303.53    321.89 o 
  -1   9   4     1263.13     1310.47    188.56 o 
   0   9   4      166.48      266.97    232.22 o 
   1   9   4        0.60      204.06    174.74 o 
   2   9   4       50.38      100.12    106.07 o 
   3   9   4      520.51      584.32    147.36 o 
   4   9   4     1537.61     1661.72    212.93 o 
   5   9   4      183.87      201.37    111.97 o 
   6   9   4     1803.32     2129.88    236.89 o 
   7   9   4     1194.53     1258.10    196.10 o 
   8   9   4       22.51      -16.69     99.65 o 
   9   9   4      229.76      166.66    105.76 o 
  10   9   4      206.34      257.51    138.72 o 
  11   9   4        4.03       79.93    123.50 o 
  12   9   4       13.34      -87.37    139.49 o 
 -12  10   4        0.16       38.32    194.67 o 
 -11  10   4        0.06      -35.25    171.68 o 
 -10  10   4      101.35        9.20    157.88 o 
  -9  10   4      451.37      620.79    220.73 o 
  -8  10   4       78.65      107.30    157.88 o 
  -7  10   4       15.01       74.91    100.17 o 
  -6  10   4      115.59      112.47     81.75 o 
  -5  10   4       56.17      121.81     82.58 o 
  -4  10   4        8.67       90.32     75.61 o 
  -3  10   4        4.13       56.90     72.06 o 
  -2  10   4       16.82       30.16    216.13 o 
  -1  10   4       40.94       25.00    105.47 o 
   0  10   4       40.28       13.68    104.07 o 
   1  10   4        0.06      -53.24    101.56 o 
   2  10   4      151.69      107.40    114.69 o 
   3  10   4       24.80       36.99     93.08 o 
   4  10   4        9.47        5.07    104.59 o 
   5  10   4        1.03       63.17    106.71 o 
   6  10   4      113.54      110.57    120.18 o 
   7  10   4       73.18       52.95    111.48 o 
   8  10   4       84.80      169.20    125.03 o 
   9  10   4      137.13      156.97    141.38 o 
  10  10   4        0.73      -81.25    115.63 o 
  11  10   4        0.25      -36.00    131.42 o 
 -10  11   4      231.87       49.05    167.08 o 
  -9  11   4      155.27      151.75    190.07 o 
  -8  11   4       23.35       13.80    154.81 o 
  -7  11   4       31.02       67.43    118.55 o 
  -6  11   4        3.60      135.22    111.59 o 
  -5  11   4      424.16      376.37    145.27 o 
  -4  11   4       60.22      166.01    163.25 o 
  -3  11   4       47.13      107.09    113.91 o 
  -2  11   4     1251.30     1065.24    187.86 o 
  -1  11   4      460.40      376.40    183.17 o 
   0  11   4       28.97        7.23    103.10 o 
   1  11   4       34.71     -113.29    102.69 o 
   2  11   4       41.66      -32.25    192.37 o 
   3  11   4       72.21       37.30    117.04 o 
   4  11   4      330.13      396.87    140.41 o 
   5  11   4       34.34      -35.92    108.86 o 
   6  11   4      650.83      839.17    189.38 o 
   7  11   4      985.24     1152.69    295.83 o 
   8  11   4       97.43      -54.29    116.45 o 
   9  11   4       99.67      203.37    147.32 o 
  10  11   4       14.75        2.78    266.71 o 
  -7  12   4       14.92      173.21    193.14 o 
  -6  12   4      397.38      456.78    232.99 o 
  -5  12   4      480.81      497.51    158.79 o 
  -4  12   4        9.02       70.05    116.33 o 
  -3  12   4      171.64      269.31    140.92 o 
  -2  12   4        4.92      120.17    194.67 o 
  -1  12   4      122.71       84.83    116.33 o 
   0  12   4       30.62      140.31    127.22 o 
   1  12   4      126.61      199.20    133.52 o 
   2  12   4       18.09      -42.85    101.65 o 
   3  12   4      157.14      236.11    121.84 o 
   4  12   4       17.87      116.76    132.20 o 
   5  12   4      233.76      350.23    160.16 o 
   6  12   4      308.63      480.42    243.72 o 
   7  12   4       78.55      185.67    140.30 o 
   8  12   4       89.25      255.53    157.94 o 
  -6  13   4      142.30       49.05    196.20 o 
  -5  13   4       33.81      151.50    140.36 o 
  -4  13   4        7.18       88.44    135.43 o 
  -3  13   4        4.30      115.45    126.10 o 
  -2  13   4       44.41      148.55    200.03 o 
  -1  13   4      174.87      359.19    226.09 o 
   0  13   4      100.20      164.44    128.54 o 
   1  13   4       17.15      172.18    140.11 o 
   2  13   4      293.25      425.19    173.98 o 
   3  13   4       93.98      118.97    219.19 o 
   4  13   4       42.59       55.08    120.90 o 
   5  13   4       62.72      280.11    134.28 o 
   6  13   4       10.44     -153.96    102.64 o 
 -16   1   5      225.61      257.11    153.30 o 
 -15   1   5      104.27      141.34    142.94 o 
 -14   1   5       11.80      -56.35    221.49 o 
 -13   1   5       43.52       11.81    122.63 o 
 -12   1   5     1124.20      850.58    164.78 o 
 -11   1   5     3337.39     3053.44    235.01 o 
 -10   1   5      148.97      108.58     93.50 o 
  -9   1   5     5134.03     5094.24    249.04 o 
  -8   1   5    17353.62    16719.19    460.76 o 
  -7   1   5     1264.12     1523.78    139.82 o 
  -6   1   5     2611.75     2621.80    116.55 o 
  -5   1   5     1035.88      955.04     67.74 o 
  -4   1   5     2858.24     3131.59    117.34 o 
  -3   1   5      867.64      865.19     93.04 o 
  -2   1   5     2307.21     2081.64    282.81 o 
   0   1   5    33531.57    34914.58   1043.85 o 
   1   1   5     6849.37     6905.36    361.75 o 
   2   1   5     3658.59     3510.54    163.51 o 
   3   1   5    18094.78    17313.28    305.32 o 
   4   1   5     6362.84     6144.43    164.15 o 
   5   1   5      845.32      762.43     79.19 o 
   6   1   5     1142.76      990.58     94.35 o 
   7   1   5       14.70      -60.71     40.47 o 
   8   1   5     3097.98     3072.74    165.50 o 
   9   1   5     6138.51     6193.97    231.84 o 
  10   1   5      485.42      522.48     91.37 o 
  11   1   5     5501.96     6223.93    251.52 o 
  12   1   5     1709.09     1701.94    138.77 o 
  13   1   5      103.80      191.58    109.11 o 
  14   1   5     1095.02     1008.37    183.09 o 
  15   1   5        0.14       37.65     95.80 o 
  16   1   5       74.96      150.11    118.65 o 
 -16   2   5       82.57     -149.66    125.49 o 
 -15   2   5       21.98      -13.12    117.83 o 
 -14   2   5       54.62      -35.12    135.65 o 
 -13   2   5       71.41        8.87    106.67 o 
 -12   2   5     1257.99     1184.90    359.45 o 
 -11   2   5       60.54      -36.35    153.28 o 
 -10   2   5     1099.16     1084.46    246.02 o 
  -9   2   5     1347.37     1772.95    335.69 o 
  -8   2   5     2064.97     2194.26    171.68 o 
  -7   2   5     3300.08     3189.77    179.44 o 
  -6   2   5       39.85       10.62     45.20 o 
  -5   2   5     2243.61     2183.70     91.07 o 
  -4   2   5       24.36       59.44     41.73 o 
  -3   2   5     3095.85     3012.31    149.15 o 
  -2   2   5     1594.01     1551.44    227.62 o 
  -1   2   5    15075.41    14607.58    387.48 o 
   0   2   5     2952.99     4918.82    282.04 o 
   1   2   5    14779.95    15989.18   1124.32 o 
   2   2   5     9474.36     8983.50    232.03 o 
   3   2   5      971.52     1097.76    132.97 o 
   4   2   5     5815.56     5802.64    305.98 o 
   5   2   5     1436.89     1292.44     94.47 o 
   6   2   5     5686.39     5517.45    167.82 o 
   7   2   5      128.18      134.26     51.79 o 
   8   2   5     6126.53     6019.01    221.91 o 
   9   2   5      104.46       32.01     50.97 o 
  10   2   5     4867.34     4775.77    184.38 o 
  11   2   5      787.71      950.39    107.87 o 
  12   2   5     1847.65     1972.91    146.96 o 
  13   2   5     1566.20     1709.87    211.89 o 
  14   2   5      252.17      393.68    209.23 o 
  15   2   5      735.65      837.08    184.61 o 
  16   2   5       35.67       64.94    114.79 o 
 -16   3   5      451.10      423.06    272.84 o 
 -15   3   5      507.57      245.25    216.13 o 
 -14   3   5       28.18      525.76    236.05 o 
 -13   3   5     1227.52     1106.12    276.67 o 
 -12   3   5     1145.83      900.54    319.59 o 
 -11   3   5       61.38       71.76    104.25 o 
 -10   3   5       18.65      -30.55     86.69 o 
  -9   3   5       81.26      217.99     99.13 o 
  -8   3   5      139.47      150.18     83.99 o 
  -7   3   5     3054.78     3163.73    184.81 o 
  -6   3   5      556.07      540.60     75.78 o 
  -5   3   5     5719.04     5890.37    153.25 o 
  -4   3   5    20892.02    19999.83    370.07 o 
  -3   3   5     4381.75     4495.91    145.30 o 
  -2   3   5     4166.60     4070.91    185.03 o 
  -1   3   5     2167.35     1732.49    139.01 o 
   0   3   5     2739.50     2854.50    162.79 o 
   1   3   5       94.69       51.99     89.67 o 
   2   3   5     1895.26     1889.91    149.92 o 
   3   3   5      569.65      683.76     76.08 o 
   4   3   5    11430.11    10421.02    227.80 o 
   5   3   5     2804.66     2461.59    181.42 o 
   6   3   5      154.06      130.77     50.22 o 
   7   3   5     8764.92     8756.71    252.44 o 
   8   3   5     1604.62     1424.13    110.11 o 
   9   3   5     1316.00     1157.89    106.67 o 
  10   3   5        4.05       70.35     59.55 o 
  11   3   5      204.15       89.66     64.82 o 
  12   3   5       40.41      120.64     71.03 o 
  13   3   5      975.88      698.69    157.70 o 
  14   3   5      946.77      860.60    171.76 o 
  15   3   5      516.01      617.61    165.54 o 
  16   3   5      616.64      537.63    213.06 o 
 -15   4   5       22.14     -118.03    177.81 o 
 -14   4   5      297.16      113.43    199.27 o 
 -13   4   5      187.09      283.57    191.60 o 
 -12   4   5       56.23      131.82    164.01 o 
 -11   4   5      136.03       79.71    147.15 o 
 -10   4   5      855.06     1137.35    243.72 o 
  -9   4   5      880.35      908.96    210.00 o 
  -8   4   5        4.21     -119.56     79.71 o 
  -7   4   5     1725.30     1328.96    203.87 o 
  -6   4   5     3376.97     3546.59    145.26 o 
  -5   4   5      370.58      443.10     76.11 o 
  -4   4   5        7.85       36.14     46.01 o 
  -3   4   5     2672.36     2738.35    118.61 o 
  -2   4   5     2427.14     2495.23    172.75 o 
  -1   4   5      959.19      643.30    150.98 o 
   0   4   5      159.35       97.44    131.06 o 
   1   4   5      711.85      765.49    219.19 o 
   2   4   5     2529.51     2454.60    118.32 o 
   3   4   5     4216.80     3763.28    145.01 o 
   4   4   5       27.11       73.31     49.03 o 
   5   4   5      277.23      227.65     54.64 o 
   6   4   5     2002.84     2026.34    158.85 o 
   7   4   5      376.12      437.17     73.09 o 
   8   4   5        4.78      -13.03     47.82 o 
   9   4   5      590.93      535.04     89.08 o 
  10   4   5      742.08      824.95    108.49 o 
  11   4   5       38.04       73.17     66.91 o 
  12   4   5        2.23        6.66     65.61 o 
  13   4   5      314.78      302.96    126.10 o 
  14   4   5        7.45       53.85     98.19 o 
  15   4   5       13.59       79.29    118.03 o 
 -15   5   5      353.70      -24.53    199.27 o 
 -14   5   5        6.24      104.23    177.81 o 
 -13   5   5      656.47      602.40    246.78 o 
 -12   5   5     1041.44     1043.85    272.84 o 
 -11   5   5      103.36       35.25    142.55 o 
 -10   5   5      443.34      496.63    205.40 o 
  -9   5   5       14.57     -108.83    101.17 o 
  -8   5   5      449.68      289.70    148.68 o 
  -7   5   5      744.64      859.91    185.47 o 
  -6   5   5        6.33      -31.50     72.81 o 
  -5   5   5     1486.86     1632.62    122.88 o 
  -4   5   5    11252.91    10249.52    432.26 o 
  -3   5   5      966.24      956.17    127.19 o 
  -2   5   5     3193.08     2807.27    557.95 o 
  -1   5   5     2898.82     2745.80    813.93 o 
   0   5   5      275.56      393.71     97.90 o 
   1   5   5      301.06      515.65    109.91 o 
   2   5   5     2212.33     2113.50    181.35 o 
   3   5   5        0.04        9.73     56.24 o 
   4   5   5     5382.55     5123.77    256.62 o 
   5   5   5     3995.51     4027.24    145.80 o 
   6   5   5       40.58        9.31     52.40 o 
   7   5   5     4989.19     4992.58    176.31 o 
   8   5   5      799.12      886.05    140.73 o 
   9   5   5     1102.89     1015.97    106.55 o 
  10   5   5      605.70      703.92    108.97 o 
  11   5   5       16.40       26.96     64.72 o 
  12   5   5       47.73       36.31     68.01 o 
  13   5   5      388.42      306.62    123.50 o 
  14   5   5      243.92      323.53    138.89 o 
  15   5   5      197.10      304.88    133.51 o 
 -14   6   5      664.91      961.08    306.56 o 
 -13   6   5      173.85      137.95    193.14 o 
 -12   6   5      214.70      162.48    194.67 o 
 -11   6   5      374.09      312.70    199.27 o 
 -10   6   5       85.23      309.63    183.94 o 
  -9   6   5      213.76      133.36    139.49 o 
  -8   6   5     1541.43     1615.59    252.92 o 
  -7   6   5      764.30      816.99    191.60 o 
  -6   6   5     4034.62     4119.56    338.37 o 
  -5   6   5     7379.56     7440.10    360.62 o 
  -4   6   5       17.48      -82.01     67.20 o 
  -3   6   5     4201.22     3923.27    223.03 o 
  -2   6   5     4234.59     3754.73    221.99 o 
  -1   6   5      728.64      791.15    130.44 o 
   0   6   5       15.90       -4.16     67.36 o 
   1   6   5       15.69      -59.97     65.86 o 
   2   6   5        1.24        4.97     72.81 o 
   3   6   5     2461.73     1884.73    221.49 o 
   4   6   5     3083.36     3395.78    566.38 o 
   5   6   5     3957.64     3633.11    241.16 o 
   6   6   5     5821.86     5750.35    227.90 o 
   7   6   5      317.60      242.71    113.93 o 
   8   6   5     2131.57     1951.77    219.19 o 
   9   6   5      393.50      363.84     80.31 o 
  10   6   5      746.07      810.92    106.77 o 
  11   6   5       29.33       86.71     69.11 o 
  12   6   5      801.04      728.54    109.86 o 
  13   6   5      355.50      195.77    110.63 o 
  14   6   5      544.36      691.61    160.49 o 
 -14   7   5       26.46      -78.17    182.41 o 
 -13   7   5        0.42     -164.01    145.62 o 
 -12   7   5       84.58      194.67    205.40 o 
 -11   7   5      110.55      220.73    187.00 o 
 -10   7   5       97.82      134.89    180.87 o 
  -9   7   5     1287.27     1496.03    274.37 o 
  -8   7   5     1008.16      725.02    194.67 o 
  -7   7   5        1.52       -4.60    105.76 o 
  -6   7   5      404.75      354.20    104.44 o 
  -5   7   5       10.23       72.11     67.29 o 
  -4   7   5       60.37       48.07     66.19 o 
  -3   7   5        7.02      -32.82     76.93 o 
  -2   7   5      253.27      240.96    107.08 o 
  -1   7   5       75.40      231.86    114.20 o 
   0   7   5     5429.32     5166.49    426.12 o 
   1   7   5       46.08      127.03    283.57 o 
   2   7   5     2618.04     2337.56    695.13 o 
   3   7   5     2795.00     2686.50    224.96 o 
   4   7   5       14.06      -16.85     81.89 o 
   5   7   5     1068.05     1019.95    249.08 o 
   6   7   5       53.53       76.96     92.44 o 
   7   7   5      315.21      275.47     88.73 o 
   8   7   5       28.11       27.53     73.39 o 
   9   7   5      458.19      442.11    104.02 o 
  10   7   5       16.61       37.16     78.75 o 
  11   7   5      867.95      774.22    127.77 o 
  12   7   5      304.96      162.28    100.12 o 
  13   7   5      136.90       67.44    139.49 o 
  14   7   5       94.35      187.00    167.08 o 
 -13   8   5      430.87      292.77    226.86 o 
 -12   8   5       33.17      262.11    220.73 o 
 -11   8   5      216.31      309.63    193.14 o 
 -10   8   5     1192.51     1298.30    282.04 o 
  -9   8   5      555.46      654.51    210.00 o 
  -8   8   5       39.25      -49.05    104.23 o 
  -7   8   5      242.76      173.21    137.95 o 
  -6   8   5      738.50      805.86    143.50 o 
  -5   8   5      931.44     1104.62    132.07 o 
  -4   8   5      361.42      646.22    112.20 o 
  -3   8   5      360.60      576.53    142.76 o 
  -2   8   5     2676.31     2092.05    210.71 o 
  -1   8   5      474.22      638.52    152.41 o 
   0   8   5       17.02       25.85     96.80 o 
   1   8   5      618.61      455.80    139.12 o 
   2   8   5     1156.64     1328.14    350.25 o 
   3   8   5      122.02      120.76     94.22 o 
   4   8   5       20.10      -45.96     84.21 o 
   5   8   5     1122.95     1108.04    308.86 o 
   6   8   5      868.74     1086.15    182.83 o 
   7   8   5      381.80      398.69    142.76 o 
   8   8   5        0.78      -98.29     92.44 o 
   9   8   5      273.16      302.98     96.70 o 
  10   8   5      211.38      211.63     91.95 o 
  11   8   5       28.18       18.21     88.91 o 
  12   8   5        8.04      114.72    113.74 o 
  13   8   5      170.39      229.92    167.08 o 
 -12   9   5        4.94      105.76    202.33 o 
 -11   9   5       19.70      -21.46    162.48 o 
 -10   9   5       39.14     -105.76    150.22 o 
  -9   9   5      188.98      177.81    176.27 o 
  -8   9   5      317.21      203.87    159.41 o 
  -7   9   5       90.48      217.66    153.28 o 
  -6   9   5     1202.41     1348.49    171.96 o 
  -5   9   5        2.40      133.24     84.52 o 
  -4   9   5       73.45       16.32     74.22 o 
  -3   9   5      180.11      272.90    120.73 o 
  -2   9   5       49.42      339.84    126.93 o 
  -1   9   5        0.82      158.23    118.79 o 
   0   9   5      420.79      378.85    138.11 o 
   1   9   5       26.39      211.71    117.26 o 
   2   9   5      199.62      141.24    112.08 o 
   3   9   5      490.05      566.10    148.38 o 
   4   9   5       23.93      100.68    163.25 o 
   5   9   5     1017.65     1041.90    183.74 o 
   6   9   5       22.44       22.97    121.09 o 
   7   9   5       75.69       72.81    114.89 o 
   8   9   5      148.28       46.19    228.39 o 
   9   9   5      361.57      314.15    141.48 o 
  10   9   5      247.58      207.81    186.24 o 
  11   9   5      140.44      180.16    103.59 o 
  12   9   5       21.81      141.02    171.68 o 
 -11  10   5       23.97     -121.09    162.48 o 
 -10  10   5      713.24      683.64    246.78 o 
  -9  10   5      365.43      174.74    190.07 o 
  -8  10   5       70.39      243.72    167.08 o 
  -7  10   5      946.20      769.48    217.66 o 
  -6  10   5      444.81      305.18    120.61 o 
  -5  10   5        8.16       94.87    100.76 o 
  -4  10   5       12.66       15.15     76.87 o 
  -3  10   5        4.58      -13.61     76.41 o 
  -2  10   5      591.93      692.95    170.87 o 
  -1  10   5     1420.60     1247.91    347.18 o 
   0  10   5       63.20      144.09    110.36 o 
   1  10   5     2127.00     1883.45    230.27 o 
   2  10   5     2015.75     1766.82    318.06 o 
   3  10   5       52.26       39.48    100.44 o 
   4  10   5      398.18      247.72    282.81 o 
   5  10   5      107.95      -53.65    106.22 o 
   6  10   5       14.47       -7.87    108.02 o 
   7  10   5       31.47       66.59    116.82 o 
   8  10   5      126.43      160.29    141.07 o 
   9  10   5      226.07      100.63    136.95 o 
  10  10   5      817.75      990.87    212.30 o 
  11  10   5       98.62      110.80    292.00 o 
  -9  11   5        8.21       49.05    191.60 o 
  -8  11   5       54.41      122.63    160.95 o 
  -7  11   5       11.22       64.38    133.36 o 
  -6  11   5      112.76      124.61    122.63 o 
  -5  11   5      155.74       82.50     81.49 o 
  -4  11   5      138.85      223.64     94.66 o 
  -3  11   5      348.62      257.49    100.06 o 
  -2  11   5      433.69      344.04    102.75 o 
  -1  11   5        0.02      -64.40    104.48 o 
   0  11   5      100.97      293.47    148.68 o 
   1  11   5      130.39      410.80    143.98 o 
   2  11   5       73.60       51.02    114.04 o 
   3  11   5      167.69       80.62    109.69 o 
   4  11   5       32.04       -4.11    111.30 o 
   5  11   5       73.39      -14.62    162.48 o 
   6  11   5        2.39     -138.92    107.47 o 
   7  11   5      128.93        9.57    136.42 o 
   8  11   5        6.14       76.57    135.88 o 
   9  11   5       91.31       81.96    148.19 o 
  -6  12   5      244.62       68.98    183.94 o 
  -5  12   5       14.11      190.49    139.46 o 
  -4  12   5        0.51      120.89    132.84 o 
  -3  12   5      117.36      241.73    143.58 o 
  -2  12   5      167.83      289.17    144.69 o 
  -1  12   5        5.67       69.56    126.36 o 
   0  12   5        0.82       26.47    122.37 o 
   1  12   5       66.34        3.91    175.51 o 
   2  12   5      204.73       61.66    190.07 o 
   3  12   5       98.89      114.17    182.41 o 
   4  12   5        1.95       15.89    115.01 o 
   5  12   5       41.78       84.86    128.85 o 
   6  12   5        2.16       23.09    131.82 o 
   7  12   5        2.25      -72.95    250.62 o 
  -4  13   5        1.00       66.22    136.00 o 
  -3  13   5        9.03      109.25    152.52 o 
  -2  13   5      120.57      116.91    368.64 o 
  -1  13   5        0.92       67.88    135.30 o 
   0  13   5      124.09       53.78    132.58 o 
   1  13   5      144.12       74.66    135.76 o 
   2  13   5        2.52      150.53    133.70 o 
   3  13   5       69.65      203.80    136.18 o 
   4  13   5        6.83       27.89    187.00 o 
 -16   0   6      196.96      206.93    234.52 o 
 -15   0   6       49.73       95.03    197.73 o 
 -14   0   6      815.07      737.29    266.71 o 
 -13   0   6     1833.83     1351.95    283.57 o 
 -12   0   6      204.47      127.22    162.48 o 
 -11   0   6       29.85     -114.96    127.22 o 
 -10   0   6      103.58       95.03    150.22 o 
  -9   0   6     2066.69     1886.90    255.98 o 
  -8   0   6     5807.65     6203.32    386.27 o 
  -7   0   6      610.34      737.29    162.48 o 
  -6   0   6     1045.65     1540.48    202.33 o 
  -5   0   6    18965.25    19361.10    665.24 o 
  -3   0   6     3473.78     3481.04    249.85 o 
  -2   0   6     3212.16     3171.41    237.59 o 
  -1   0   6     5369.94     5220.79    318.83 o 
   0   0   6      475.52      556.41    141.02 o 
   1   0   6     3296.13     2805.06    239.12 o 
   2   0   6      480.83      751.08    162.48 o 
   3   0   6    13442.76    12519.79    370.79 o 
   4   0   6    14351.22    13808.87    403.30 o 
   5   0   6        1.31       -8.28     51.02 o 
   6   0   6     9395.29     9011.62    327.98 o 
   7   0   6     6374.37     6117.39    374.77 o 
   8   0   6     2191.42     2561.83    360.98 o 
   9   0   6      430.39      480.54    118.65 o 
  10   0   6      606.86      385.00    185.47 o 
  11   0   6      684.96      482.84    188.54 o 
  12   0   6     1004.82     1177.21    263.65 o 
  13   0   6     2586.79     3152.51    593.20 o 
  14   0   6      507.82      904.36    252.92 o 
  15   0   6     1463.78     1770.41    351.02 o 
  16   0   6       52.35      263.65    183.94 o 
 -15   1   6      207.50      389.34    161.50 o 
 -14   1   6        8.51      -34.07    122.12 o 
 -13   1   6       85.16      -73.02    107.16 o 
 -12   1   6        0.68      -64.33    105.80 o 
 -11   1   6       83.21      153.46    108.57 o 
 -10   1   6       51.34      -58.04     90.11 o 
  -9   1   6        1.19      -41.03     80.61 o 
  -8   1   6       68.53        9.93     75.47 o 
  -7   1   6      132.28      215.99     83.27 o 
  -6   1   6     2489.32     2788.23    331.09 o 
  -5   1   6      509.24      500.40     64.07 o 
  -4   1   6     2521.65     2577.02    245.25 o 
  -3   1   6     1591.33     1626.72    267.48 o 
  -2   1   6     3566.05     3669.25    195.43 o 
  -1   1   6      307.56      861.15    249.08 o 
   0   1   6     1786.63     2297.70    240.65 o 
   1   1   6     1763.14     1752.01    219.19 o 
   2   1   6     2161.84     1931.35    234.52 o 
   3   1   6     4820.28     4589.53    209.46 o 
   4   1   6       17.15       35.37     46.52 o 
   5   1   6     6696.53     6459.17    211.67 o 
   6   1   6      167.18      143.29     65.94 o 
   7   1   6     2385.05     2406.60    212.82 o 
   8   1   6     1688.44     1767.44    142.27 o 
   9   1   6      621.79      663.12     92.98 o 
  10   1   6       93.64       33.61     75.92 o 
  11   1   6      803.43      760.76    107.26 o 
  12   1   6      391.96      413.52     90.55 o 
  13   1   6       54.31      181.81     94.47 o 
  14   1   6      878.34      959.10    186.09 o 
  15   1   6       57.84      220.75    126.76 o 
 -15   2   6        2.93     -114.63    130.73 o 
 -14   2   6      195.20       51.39    135.76 o 
 -13   2   6      483.65      515.84    162.48 o 
 -12   2   6      958.39      963.50    210.76 o 
 -11   2   6       68.20      159.41    117.06 o 
 -10   2   6      734.38      786.30    149.00 o 
  -9   2   6     5128.79     5250.85    262.95 o 
  -8   2   6      631.25      806.93    128.02 o 
  -7   2   6        2.96      -23.91     68.31 o 
  -6   2   6      445.93      657.87    110.36 o 
  -5   2   6     5477.56     5212.41    151.73 o 
  -4   2   6     4295.39     4310.82    155.54 o 
  -3   2   6      345.01      363.83     85.30 o 
  -2   2   6     2630.69     2448.72    246.78 o 
  -1   2   6     6813.02     6571.72    256.20 o 
   0   2   6     2725.04     3564.36    576.34 o 
   1   2   6       10.64       13.80     59.61 o 
   2   2   6     2017.56     2323.24    252.15 o 
   3   2   6     6935.64     6588.59    212.20 o 
   4   2   6     3523.96     3116.84    208.41 o 
   5   2   6      206.94      177.06     53.54 o 
   6   2   6     1130.76     1248.23    100.28 o 
   7   2   6     3580.47     3641.51    153.52 o 
   8   2   6      423.55      377.92     76.30 o 
   9   2   6        6.47       73.51     53.05 o 
  10   2   6      510.01      418.41     85.51 o 
  11   2   6     1551.81     1372.61    131.05 o 
  12   2   6       12.05       18.11     65.35 o 
  13   2   6        9.71      127.99     73.07 o 
  14   2   6      292.70      309.12    127.77 o 
  15   2   6       25.63      207.86    124.33 o 
 -15   3   6       55.16     -164.01    168.61 o 
 -14   3   6      266.27      202.33    217.66 o 
 -13   3   6        1.42       19.93    182.41 o 
 -12   3   6      173.89       24.53    185.47 o 
 -11   3   6        7.20      110.36    171.68 o 
 -10   3   6      377.02      177.57    112.47 o 
  -9   3   6      572.26      719.28    135.48 o 
  -8   3   6     1062.91     1026.33    140.10 o 
  -7   3   6     1668.44     1833.15    295.83 o 
  -6   3   6     3709.59     3855.48    197.99 o 
  -5   3   6      322.15      353.25     60.48 o 
  -4   3   6      864.75      929.73     89.06 o 
  -3   3   6     1791.93     1657.74    145.27 o 
  -2   3   6        1.91      -11.42     54.48 o 
  -1   3   6      219.17      150.54     77.35 o 
   0   3   6      112.32      129.55     78.44 o 
   1   3   6      153.30      178.85     93.50 o 
   2   3   6     1432.46     1541.90    156.44 o 
   3   3   6     3721.38     3540.00    152.95 o 
   4   3   6     1185.97     1095.94    101.60 o 
   5   3   6     3776.74     3581.21    143.05 o 
   6   3   6      676.13      657.66     81.35 o 
   7   3   6     1884.94     1830.67    318.59 o 
   8   3   6     1464.38     1521.65    135.84 o 
   9   3   6      124.49      104.73     62.83 o 
  10   3   6      165.25      222.62     75.44 o 
  11   3   6      686.71      822.24    124.34 o 
  12   3   6      646.63      614.26    103.73 o 
  13   3   6      218.68      228.03    133.76 o 
  14   3   6      802.75      947.79    271.31 o 
  15   3   6        2.06      241.96    124.63 o 
 -15   4   6        0.06      -12.26    194.67 o 
 -14   4   6       50.35     -124.16    190.07 o 
 -13   4   6      291.34      191.60    208.46 o 
 -12   4   6      721.53      866.04    262.11 o 
 -11   4   6       41.60      136.42    176.27 o 
 -10   4   6     2449.51     3159.14    364.81 o 
  -9   4   6     4502.37     4684.30    381.67 o 
  -8   4   6     2330.14     2113.76    272.84 o 
  -7   4   6     1189.06     1618.66    236.05 o 
  -6   4   6     1061.94     1019.33    197.73 o 
  -5   4   6      140.07       92.54     60.59 o 
  -4   4   6      258.55      351.27    133.36 o 
  -3   4   6     2578.60     2594.76    185.19 o 
  -2   4   6        3.69      -64.38     88.90 o 
  -1   4   6    16001.35    15286.38    447.62 o 
   0   4   6     5283.16     5761.30    258.49 o 
   1   4   6     1690.40     1865.29    403.13 o 
   2   4   6     8928.16     8235.84    478.24 o 
   3   4   6     1492.86     1437.57    110.81 o 
   4   4   6     3361.07     3641.72    162.64 o 
   5   4   6       12.53       25.37     41.36 o 
   6   4   6      995.70      847.81    104.92 o 
   7   4   6      429.87      376.21     72.44 o 
   8   4   6     3876.89     3635.56    166.72 o 
   9   4   6      691.55      753.68     98.92 o 
  10   4   6     3391.06     3687.58    188.28 o 
  11   4   6     2322.93     2026.74    209.52 o 
  12   4   6       74.25       66.05     70.75 o 
  13   4   6      970.61     1171.89    154.81 o 
  14   4   6        1.72       19.12    101.91 o 
  15   4   6      200.68      358.41    142.15 o 
 -14   5   6      145.96      185.47    213.06 o 
 -13   5   6      257.48      271.31    210.00 o 
 -12   5   6       58.96      232.99    205.40 o 
 -11   5   6      957.78     1408.66    292.77 o 
 -10   5   6     2114.59     2257.84    321.89 o 
  -9   5   6       36.34      130.29    125.69 o 
  -8   5   6      747.06     1137.35    232.99 o 
  -7   5   6      166.66      154.81    121.09 o 
  -6   5   6        5.43      -37.54     71.08 o 
  -5   5   6      578.25      694.69     98.65 o 
  -4   5   6       73.08       49.19     75.44 o 
  -3   5   6     1844.90     1830.34    492.80 o 
  -2   5   6     4266.02     4588.17    238.10 o 
  -1   5   6     1146.39     2672.24   1384.90 o 
   0   5   6     2889.57     3457.10    376.31 o 
   1   5   6     6236.90     6009.89    415.39 o 
   2   5   6      152.35      120.81     89.30 o 
   3   5   6     1321.62     1465.16    202.33 o 
   4   5   6      126.14       15.18     72.07 o 
   5   5   6      141.26      156.27    122.63 o 
   6   5   6      186.89      171.94     59.74 o 
   7   5   6     2217.74     2163.44    199.12 o 
   8   5   6        0.55       -1.19     52.82 o 
   9   5   6     1590.40     1456.69    125.83 o 
  10   5   6      875.74      719.91    105.35 o 
  11   5   6      294.10      361.74     90.13 o 
  12   5   6     1305.50     1151.86    130.22 o 
  13   5   6        0.28       67.52     87.78 o 
  14   5   6      194.70      106.71    131.06 o 
 -14   6   6      365.83      439.92    252.92 o 
 -13   6   6       24.41       24.53    187.00 o 
 -12   6   6      112.90       38.32    162.48 o 
 -11   6   6        7.65      -52.12    139.49 o 
 -10   6   6      113.90      -67.44    136.42 o 
  -9   6   6     1076.62      731.16    217.66 o 
  -8   6   6       75.22       53.65    127.22 o 
  -7   6   6      259.72      121.09    128.76 o 
  -6   6   6      628.50      629.40    251.38 o 
  -5   6   6     1556.90     1819.32    148.28 o 
  -4   6   6      792.95      617.32    130.60 o 
  -3   6   6      439.93      607.25    128.97 o 
  -2   6   6       18.24      100.99     86.84 o 
  -1   6   6      988.67     1001.12    249.85 o 
   0   6   6      204.12      230.05    147.92 o 
   1   6   6        3.65       22.08    154.05 o 
   2   6   6        2.44       72.45     93.04 o 
   3   6   6      869.55      857.86    152.64 o 
   4   6   6      430.00      504.53    308.10 o 
   5   6   6       82.72      144.99    102.21 o 
   6   6   6      945.01      956.11    324.19 o 
   7   6   6      137.18       58.32     67.29 o 
   8   6   6        0.61       20.50     80.43 o 
   9   6   6       97.68      103.22     83.85 o 
  10   6   6       16.36      -32.99    103.16 o 
  11   6   6       15.00       31.76    108.65 o 
  12   6   6       15.45      -26.36     78.19 o 
  13   6   6        1.77      -19.12    102.32 o 
  14   6   6        8.27      -12.26    153.28 o 
 -13   7   6      214.22      262.11    245.25 o 
 -12   7   6       47.53      -53.65    160.95 o 
 -11   7   6     1058.94     1102.10    291.24 o 
 -10   7   6     1360.38     1492.97    295.83 o 
  -9   7   6      181.39      413.86    183.94 o 
  -8   7   6      693.31      538.02    187.00 o 
  -7   7   6     2070.68     2208.79    288.17 o 
  -6   7   6      107.48        0.62     92.70 o 
  -5   7   6       85.32       10.35     67.53 o 
  -4   7   6       38.04       52.79     97.33 o 
  -3   7   6      826.95     1048.50    167.84 o 
  -2   7   6     3624.83     2743.14    373.24 o 
  -1   7   6      503.05      378.99    233.76 o 
   0   7   6     1130.42     1076.87    232.22 o 
   1   7   6     6024.94     5184.53    621.56 o 
   2   7   6      379.27      687.96    150.15 o 
   3   7   6      227.74      144.72    109.60 o 
   4   7   6      460.68      514.34    134.94 o 
   5   7   6       30.69       33.74     94.83 o 
   6   7   6      235.24      279.84    203.87 o 
   7   7   6     1281.47     1084.44    185.10 o 
   8   7   6      109.32      -10.76     97.55 o 
   9   7   6     1093.08     1108.66    184.72 o 
  10   7   6      529.50      676.13    167.24 o 
  11   7   6      267.95      227.32     97.30 o 
  12   7   6      647.54      618.28    135.22 o 
  13   7   6       17.00       39.69    114.87 o 
 -12   8   6        0.50       82.77    219.19 o 
 -11   8   6      287.15      435.32    231.46 o 
 -10   8   6        0.23      -44.45    142.55 o 
  -9   8   6       54.33       47.52    147.15 o 
  -8   8   6       92.54      185.47    150.22 o 
  -7   8   6        3.30       24.53    127.22 o 
  -6   8   6      612.37      446.63    227.62 o 
  -5   8   6     1408.24     1227.61    142.89 o 
  -4   8   6       11.58       21.52     73.21 o 
  -3   8   6     1440.46     1605.98    450.65 o 
  -2   8   6      678.99      456.77    136.42 o 
  -1   8   6      142.33      280.33    122.59 o 
   0   8   6      526.88      687.18    214.59 o 
   1   8   6       49.07      103.21    106.76 o 
   2   8   6      680.93      565.90    155.67 o 
   3   8   6      729.39      799.06    169.78 o 
   4   8   6     1232.57     1220.97    220.73 o 
   5   8   6       11.66      -36.87     90.91 o 
   6   8   6      623.79      533.47    272.84 o 
   7   8   6      424.00      353.67    237.59 o 
   8   8   6      785.58      294.90    321.89 o 
   9   8   6      242.74      311.92    137.89 o 
  10   8   6      142.49       99.14     99.91 o 
  11   8   6      150.12      178.24    108.54 o 
  12   8   6       69.08      181.29    110.30 o 
 -11   9   6      132.02      -16.86    173.21 o 
 -10   9   6      163.62      246.78    191.60 o 
  -9   9   6       80.79      167.08    176.27 o 
  -8   9   6        1.44      105.76    153.28 o 
  -7   9   6      834.21      654.51    210.00 o 
  -6   9   6     1024.28     1259.40    180.34 o 
  -5   9   6      166.42      108.52     98.70 o 
  -4   9   6      971.77     1284.80    149.79 o 
  -3   9   6      994.32     1053.81    317.29 o 
  -2   9   6        4.48      -91.82    107.30 o 
  -1   9   6        3.39      -33.10    107.30 o 
   0   9   6        9.54        4.69    104.25 o 
   1   9   6       76.24      165.82    116.27 o 
   2   9   6      558.61      539.61    266.71 o 
   3   9   6      360.00      440.97    143.56 o 
   4   9   6      206.25       36.14    106.89 o 
   5   9   6      880.84      965.62    192.78 o 
   6   9   6        0.82       67.05    116.76 o 
   7   9   6      369.55      209.91    251.38 o 
   8   9   6      143.37      -59.12    210.00 o 
   9   9   6       69.32       20.32    119.78 o 
  10   9   6        8.88       31.89    129.49 o 
  11   9   6       79.46      -74.30    123.93 o 
 -10  10   6       95.21      -50.58    177.81 o 
  -9  10   6       14.48       93.50    176.27 o 
  -8  10   6      139.50      188.54    179.34 o 
  -7  10   6       92.98      196.20    177.81 o 
  -6  10   6       83.59      314.23    164.01 o 
  -5  10   6       34.60       37.10    126.02 o 
  -4  10   6        8.14       -9.52     82.55 o 
  -3  10   6      231.09      255.91     94.27 o 
  -2  10   6       40.58      -44.29    101.26 o 
  -1  10   6       45.04      -54.05    109.78 o 
   0  10   6      180.66      200.05    135.30 o 
   1  10   6      400.40      573.79    166.51 o 
   2  10   6       42.24       30.21    188.54 o 
   3  10   6       50.42       89.48    106.05 o 
   4  10   6        1.04      -63.57     95.02 o 
   5  10   6       32.54       68.84    154.05 o 
   6  10   6       33.99      140.11    132.03 o 
   7  10   6       37.67      -44.86    114.83 o 
   8  10   6      102.62      119.47    145.73 o 
   9  10   6        1.57      124.92    175.51 o 
  10  10   6        5.35      148.04    143.74 o 
  -8  11   6       22.35      -10.73    151.75 o 
  -7  11   6      442.77      456.78    194.67 o 
  -6  11   6      424.10       79.71    134.89 o 
  -5  11   6       11.10      136.10    109.05 o 
  -4  11   6      175.94      297.86    110.22 o 
  -3  11   6      547.14      210.86    100.15 o 
  -2  11   6        9.04      -28.47    117.19 o 
  -1  11   6       31.34      -86.37    109.82 o 
   0  11   6        2.06     -135.49    101.17 o 
   1  11   6       19.46       54.53    122.77 o 
   2  11   6       52.10       16.56    130.81 o 
   3  11   6      172.29       72.96    165.54 o 
   4  11   6       73.64      -63.62    277.44 o 
   5  11   6      367.73      383.08    174.25 o 
   6  11   6       77.27      107.69    143.06 o 
   7  11   6       36.98      125.69    140.90 o 
   8  11   6      186.25       96.70    149.56 o 
  -5  12   6      131.09      141.02    199.27 o 
  -4  12   6      157.34      242.56    159.41 o 
  -3  12   6        1.84       50.44    128.86 o 
  -2  12   6       10.50      -80.47    127.68 o 
  -1  12   6       36.76      112.99    132.19 o 
   0  12   6       14.95      -22.84    134.86 o 
   1  12   6       63.68      316.78    163.60 o 
   2  12   6       58.65       22.24    129.26 o 
   3  12   6       32.23      -48.81    120.35 o 
   4  12   6      246.53      470.94    169.13 o 
   5  12   6       30.43       86.10    123.49 o 
 -15   1   7        9.74       53.38    158.23 o 
 -14   1   7      157.08       91.72    147.91 o 
 -13   1   7      919.32      844.26    213.06 o 
 -12   1   7      442.43      355.04    144.04 o 
 -11   1   7      308.34      268.65    122.73 o 
 -10   1   7     3310.95     3781.40    269.35 o 
  -9   1   7     2298.49     1840.76    191.10 o 
  -8   1   7       31.23       51.68     87.71 o 
  -7   1   7      930.91      770.22    226.09 o 
  -6   1   7      995.35      967.08    130.06 o 
  -5   1   7     2174.40     2449.17    220.68 o 
  -4   1   7     1292.83     1418.64    138.68 o 
  -3   1   7        1.76      107.52     79.22 o 
  -2   1   7     9468.67    10624.79    921.23 o 
  -1   1   7    10052.34    10283.05    627.69 o 
   1   1   7     4950.35     4543.28    341.82 o 
   2   1   7     5937.87     5528.88    386.27 o 
   3   1   7        0.01      -95.03     68.98 o 
   4   1   7        0.25      -33.72     51.02 o 
   5   1   7      322.76      278.74     71.43 o 
   6   1   7      782.54      623.57     93.07 o 
   7   1   7     2417.96     2349.83    160.08 o 
   8   1   7      857.99      881.09    114.54 o 
   9   1   7     2233.51     1885.98    248.63 o 
  10   1   7     4279.02     3923.69    263.15 o 
  11   1   7       60.35      138.77     72.83 o 
  12   1   7      609.00      519.04    103.46 o 
  13   1   7      153.10      364.67    108.45 o 
  14   1   7       89.85       91.20    112.08 o 
  15   1   7        3.98       82.68    113.67 o 
 -14   2   7      195.14      544.15    274.37 o 
 -13   2   7       41.36     -108.83    187.00 o 
 -12   2   7      390.44      520.28    161.40 o 
 -11   2   7     1240.78     1495.86    199.18 o 
 -10   2   7      269.77      123.06    110.37 o 
  -9   2   7      289.64      443.69    129.73 o 
  -8   2   7        8.16      -68.86    142.55 o 
  -7   2   7       70.28        3.01     83.97 o 
  -6   2   7       17.60      -91.81     70.51 o 
  -5   2   7     1614.18     1623.91    122.78 o 
  -4   2   7       87.40       38.69     55.60 o 
  -3   2   7     3326.40     3414.37    194.01 o 
  -2   2   7     2336.05     2309.67    181.76 o 
  -1   2   7      781.14     1299.59    148.44 o 
   0   2   7     7360.28     8003.34    899.00 o 
   1   2   7       88.30      192.03     86.20 o 
   2   2   7     5685.45     6088.15    419.23 o 
   3   2   7     1819.03     2078.59    195.09 o 
   4   2   7      633.12      671.61    106.16 o 
   5   2   7       12.74      -16.14     51.55 o 
   6   2   7     3203.50     2926.86    289.61 o 
   7   2   7     1431.84     1277.31    112.23 o 
   8   2   7     2191.83     2212.59    144.37 o 
   9   2   7     1563.38     1574.22    131.64 o 
  10   2   7      291.30      393.44    115.27 o 
  11   2   7     2010.82     1939.51    153.99 o 
  12   2   7        1.32       11.42     67.68 o 
  13   2   7     1123.17     1165.32    137.03 o 
  14   2   7        1.71      112.75    112.14 o 
 -14   3   7      331.94       85.84    214.59 o 
 -13   3   7      287.76      226.86    223.79 o 
 -12   3   7       37.08      -12.26    177.81 o 
 -11   3   7       13.73      -53.65    156.35 o 
 -10   3   7        7.57        6.13    164.01 o 
  -9   3   7      784.11      662.18    211.53 o 
  -8   3   7      179.72      321.89    176.27 o 
  -7   3   7       97.21       73.58    124.16 o 
  -6   3   7     5568.18     6177.27    410.80 o 
  -5   3   7     2622.84     2694.74    227.24 o 
  -4   3   7      673.79      799.20     95.52 o 
  -3   3   7     1400.93     1494.63    224.56 o 
  -2   3   7     1255.48     1169.26    190.84 o 
  -1   3   7       31.56       -6.50     78.17 o 
   0   3   7      308.62      600.82    121.64 o 
   1   3   7      228.12      389.56    230.69 o 
   2   3   7     3107.55     3609.40    255.21 o 
   3   3   7     2846.96     2834.40    220.93 o 
   4   3   7       15.02       -5.57     49.77 o 
   5   3   7     4312.22     4043.18    186.50 o 
   6   3   7     3436.71     3446.92    161.19 o 
   7   3   7      141.58      107.19     62.39 o 
   8   3   7      219.37      137.92     62.50 o 
   9   3   7      136.94       73.67     57.92 o 
  10   3   7      287.24      245.60     78.68 o 
  11   3   7      153.02      241.92     80.52 o 
  12   3   7      822.19      873.43    155.76 o 
  13   3   7        6.60       -6.96     73.04 o 
  14   3   7      846.71     1014.59    243.72 o 
 -14   4   7       83.91     -128.76    193.14 o 
 -13   4   7       32.44       39.85    196.20 o 
 -12   4   7      199.14      504.30    259.05 o 
 -11   4   7      815.31      495.10    228.39 o 
 -10   4   7      828.76      990.20    262.11 o 
  -9   4   7        3.45       16.86    133.36 o 
  -8   4   7      992.25     1266.11    243.72 o 
  -7   4   7     1054.57     1609.46    262.11 o 
  -6   4   7      110.83      122.63    116.49 o 
  -5   4   7        4.64       98.44    119.56 o 
  -4   4   7      843.18     1072.18    302.73 o 
  -3   4   7      606.69      580.21    119.47 o 
  -2   4   7      322.17      258.07     94.00 o 
  -1   4   7       24.45       88.50     86.60 o 
   0   4   7     1247.87     1317.25    160.80 o 
   1   4   7      823.90     1208.39    238.35 o 
   2   4   7      585.34      771.11    162.48 o 
   3   4   7      618.67      674.40    134.78 o 
   4   4   7      800.97      978.06    108.77 o 
   5   4   7     1100.19     1144.55    148.60 o 
   6   4   7        3.06       37.45     63.50 o 
   7   4   7      140.37      151.14     83.68 o 
   8   4   7      422.41      493.14    104.87 o 
   9   4   7      329.13      318.49     81.67 o 
  10   4   7       11.21       41.68     67.01 o 
  11   4   7       38.60      160.45     76.17 o 
  12   4   7      207.89      134.58     79.35 o 
  13   4   7        1.28       37.47     78.68 o 
  14   4   7        4.68      152.19    117.00 o 
 -13   5   7       61.15      -85.84    177.81 o 
 -12   5   7       92.83       90.44    199.27 o 
 -11   5   7      291.70      101.17    182.41 o 
 -10   5   7      242.32      272.84    191.60 o 
  -9   5   7      587.33      643.78    210.00 o 
  -8   5   7       85.51      -81.24    104.23 o 
  -7   5   7      343.26      367.88    179.34 o 
  -6   5   7     1682.58     1971.21    272.84 o 
  -5   5   7     1260.32      950.60    205.40 o 
  -4   5   7      580.15      644.48    130.29 o 
  -3   5   7     2166.63     2247.93    535.72 o 
  -2   5   7      244.46      168.10     94.46 o 
  -1   5   7        1.80      -16.01     69.40 o 
   0   5   7      114.23      119.26     89.94 o 
   1   5   7      983.58     1208.46    302.73 o 
   2   5   7     1508.06     1216.72    363.28 o 
   3   5   7     3446.93     3460.39    255.34 o 
   4   5   7      349.86      359.07    118.79 o 
   5   5   7      640.86      570.29    140.36 o 
   6   5   7     3582.57     2687.62    514.26 o 
   7   5   7      203.03      274.40    116.48 o 
   8   5   7       42.57       21.28     66.63 o 
   9   5   7       43.88       42.42     74.22 o 
  10   5   7       64.92       43.30     81.55 o 
  11   5   7       72.66       64.58     86.41 o 
  12   5   7      470.17      490.06    122.92 o 
  13   5   7       69.22      247.76     90.93 o 
 -13   6   7       28.10      168.61    183.94 o 
 -12   6   7       12.25        3.07    179.34 o 
 -11   6   7        4.37     -118.03    151.75 o 
 -10   6   7       44.71       65.91    153.28 o 
  -9   6   7      130.21      113.43    156.35 o 
  -8   6   7      314.40      240.65    159.41 o 
  -7   6   7     2710.43     3165.27    344.88 o 
  -6   6   7      708.11      649.92    190.07 o 
  -5   6   7      877.50      827.36    146.72 o 
  -4   6   7     2239.55     1889.48    196.18 o 
  -3   6   7       11.76       30.92     84.67 o 
  -2   6   7      155.12      219.29    107.24 o 
  -1   6   7        7.96      -12.39    118.03 o 
   0   6   7       18.31      -95.60    129.52 o 
   1   6   7     1362.94     1416.84    185.81 o 
   2   6   7     2674.50     2488.70    409.26 o 
   3   6   7       12.92      -27.12     87.22 o 
   4   6   7     2465.41     3127.15    544.92 o 
   5   6   7      282.99      148.13    157.88 o 
   6   6   7     1201.93     1015.72    206.93 o 
   7   6   7     1197.71     1037.86    182.70 o 
   8   6   7       30.47       55.90    101.81 o 
   9   6   7      383.83      418.89    110.44 o 
  10   6   7      210.89      182.38     97.96 o 
  11   6   7      472.95      601.05    133.45 o 
  12   6   7       56.11      -34.47     87.40 o 
  13   6   7      788.27      693.43    145.41 o 
 -12   7   7       86.07      153.28    216.13 o 
 -11   7   7      725.65      599.33    259.05 o 
 -10   7   7      437.28      651.45    239.12 o 
  -9   7   7       12.44      173.21    156.35 o 
  -8   7   7      429.41      449.12    193.14 o 
  -7   7   7       62.16      -33.72    110.36 o 
  -6   7   7       23.77      -65.91     99.63 o 
  -5   7   7       10.08       32.98     92.15 o 
  -4   7   7        0.23       35.11     97.87 o 
  -3   7   7       10.17      -12.84    133.36 o 
  -2   7   7     1385.30     1547.49    214.59 o 
  -1   7   7      622.04      728.47    157.57 o 
   0   7   7      348.40      482.06    141.94 o 
   1   7   7     1747.34     1816.85    212.76 o 
   2   7   7      331.53      281.60    122.35 o 
   3   7   7      169.91       14.06     94.37 o 
   4   7   7       13.05      116.21    123.39 o 
   5   7   7      536.91      482.69    146.62 o 
   6   7   7       39.44       99.93    112.39 o 
   7   7   7      308.41      281.51    132.18 o 
   8   7   7       87.76       27.64    107.29 o 
   9   7   7      281.83      267.71    180.11 o 
  10   7   7      577.21      563.60    131.95 o 
  11   7   7       21.70       40.64     91.45 o 
  12   7   7      160.77      217.35    108.52 o 
 -11   8   7      178.57      211.53    210.00 o 
 -10   8   7        0.14       62.85    159.41 o 
  -9   8   7       99.66      173.21    167.08 o 
  -8   8   7      566.25      611.60    202.33 o 
  -7   8   7      285.59      255.98    151.75 o 
  -6   8   7       93.58      303.50    171.68 o 
  -5   8   7       17.52       55.49     94.37 o 
  -4   8   7     1235.43     1251.71    198.21 o 
  -3   8   7     1017.80     1093.41    189.22 o 
  -2   8   7       64.05       67.27    110.12 o 
  -1   8   7      194.79      263.51    130.81 o 
   0   8   7      584.43      614.58    164.78 o 
   1   8   7      196.38      218.95    121.38 o 
   2   8   7      234.88      251.96    148.68 o 
   3   8   7        0.21       80.36    105.00 o 
   4   8   7      375.72      224.82    125.04 o 
   5   8   7      276.72      315.52    167.08 o 
   6   8   7      134.07      137.04    121.14 o 
   7   8   7      142.19      218.67    147.15 o 
   8   8   7      128.31       25.56    111.52 o 
   9   8   7       49.50       39.88    122.14 o 
  10   8   7       10.41      121.88    135.74 o 
  11   8   7       75.71      223.50    189.30 o 
 -10   9   7       67.62      551.82    232.99 o 
  -9   9   7        1.45      -96.57    141.02 o 
  -8   9   7      577.34      462.91    203.87 o 
  -7   9   7      472.33      375.54    173.21 o 
  -6   9   7        0.09      -32.19    107.30 o 
  -5   9   7       35.51       84.24    104.59 o 
  -4   9   7        3.30      166.70     97.65 o 
  -3   9   7        9.73       53.96    193.90 o 
  -2   9   7      245.99      442.53    195.43 o 
  -1   9   7      156.18      261.37    128.43 o 
   0   9   7       54.01      -67.37    114.96 o 
   1   9   7      151.05      133.78    127.67 o 
   2   9   7        9.39       -7.92    160.18 o 
   3   9   7      398.95      363.05    175.51 o 
   4   9   7      210.21       46.22    114.83 o 
   5   9   7       32.76       32.57    120.68 o 
   6   9   7        4.70       19.34    116.01 o 
   7   9   7       53.25       50.43    131.13 o 
   8   9   7       50.53       61.20    136.25 o 
   9   9   7       17.42      209.50    145.04 o 
  10   9   7      200.32      108.68    139.51 o 
  -8  10   7      282.29      226.86    176.27 o 
  -7  10   7       54.59      301.97    167.08 o 
  -6  10   7        1.16       70.51    133.36 o 
  -5  10   7       18.96       53.51    112.75 o 
  -4  10   7      311.07      498.62    127.62 o 
  -3  10   7      671.43      616.54    182.05 o 
  -2  10   7      400.64      585.20    198.50 o 
  -1  10   7      126.06      279.35    146.19 o 
   0  10   7     1279.90     1327.67    225.97 o 
   1  10   7      127.71      284.58    146.50 o 
   2  10   7      145.34       72.24    124.90 o 
   3  10   7      122.69       11.12    122.93 o 
   4  10   7       19.80       94.15    129.94 o 
   5  10   7       50.13      178.74    132.41 o 
   6  10   7      536.66      449.99    324.19 o 
   7  10   7       30.13       40.82    127.62 o 
   8  10   7      379.06      409.91    171.96 o 
  -6  11   7       53.86       90.44    151.75 o 
  -5  11   7        0.78      245.97    136.90 o 
  -4  11   7      448.80      568.25    139.58 o 
  -3  11   7       13.88      182.09     99.11 o 
  -2  11   7       43.24      179.18    148.19 o 
  -1  11   7      109.74      152.91    175.51 o 
   0  11   7        0.43        3.87    126.24 o 
   1  11   7       55.66       23.33    128.30 o 
   2  11   7        5.85      100.23    130.52 o 
   3  11   7        5.00       56.38    140.25 o 
   4  11   7       28.71      223.53    140.85 o 
   5  11   7      107.86      146.78    139.37 o 
   6  11   7       36.06      110.92    138.16 o 
  -2  12   7        4.88       81.45    154.71 o 
  -1  12   7       20.32      -42.92    131.42 o 
   0  12   7      130.27       46.69    145.13 o 
   1  12   7       29.78      161.02    173.98 o 
   2  12   7        1.48      155.35    139.11 o 
 -14   0   8      384.15       19.93    243.72 o 
 -13   0   8       30.32      -68.98    177.81 o 
 -12   0   8      242.27      309.63    206.93 o 
 -11   0   8       46.47       91.97    185.47 o 
 -10   0   8      663.36      996.33    254.45 o 
  -9   0   8      986.31      964.14    228.39 o 
  -8   0   8       12.76      -12.26    127.22 o 
  -7   0   8     3631.58     4176.94    346.42 o 
  -6   0   8     3498.74     4137.08    361.75 o 
  -5   0   8       27.35      -82.77    107.30 o 
  -4   0   8     2423.63     1951.28    243.72 o 
  -1   0   8       30.27      305.03    131.82 o 
   0   0   8     3353.32     3986.87    332.62 o 
   1   0   8     1034.37     1264.58    236.05 o 
   2   0   8     4535.31     4901.96    381.67 o 
   3   0   8      270.50      208.46    148.68 o 
   4   0   8     6328.88     6083.76    439.92 o 
   5   0   8     4401.96     4477.37    383.21 o 
   6   0   8       12.80       33.72     78.17 o 
   7   0   8     1018.43      978.61    160.60 o 
   8   0   8       52.99      -24.84     72.83 o 
   9   0   8      352.90      406.20    165.54 o 
  10   0   8        1.15      -32.19    102.70 o 
  11   0   8     1738.55     1640.12    297.37 o 
  12   0   8      100.25      197.59    120.35 o 
  13   0   8     1699.44     1790.91    239.99 o 
 -13   1   8        4.81     -110.94    134.07 o 
 -12   1   8        0.68       -9.31    176.27 o 
 -11   1   8      112.29       56.20    115.84 o 
 -10   1   8      104.21       22.92    116.42 o 
  -9   1   8      140.57      133.68    110.07 o 
  -8   1   8      156.58      162.34    109.98 o 
  -7   1   8      825.63      907.29    170.14 o 
  -6   1   8      807.84     1029.60    144.64 o 
  -5   1   8      321.51      336.39    119.56 o 
  -4   1   8      249.80      185.67     90.38 o 
  -3   1   8      277.78      277.37     99.52 o 
  -2   1   8       86.33       55.43     81.27 o 
  -1   1   8      323.52      349.44    112.82 o 
   0   1   8      277.32      235.42    219.96 o 
   1   1   8      658.72      873.76    151.80 o 
   2   1   8     1853.51     1971.21    280.51 o 
   3   1   8      504.55     1022.39    234.52 o 
   4   1   8     1591.61     2066.24    301.97 o 
   5   1   8      315.96      454.56    107.54 o 
   6   1   8     1527.03     1550.63    138.29 o 
   7   1   8      460.45      413.83     90.71 o 
   8   1   8      671.43      670.07     99.26 o 
   9   1   8       64.77       38.11     60.80 o 
  10   1   8      756.10      839.43    154.87 o 
  11   1   8       53.35       96.97     72.43 o 
  12   1   8      398.93      484.25    122.77 o 
  13   1   8       43.56      250.46    106.44 o 
 -13   2   8      107.49      570.21    269.78 o 
 -12   2   8       46.97      -49.05    179.34 o 
 -11   2   8     1057.55     1031.59    282.04 o 
 -10   2   8     1286.26     1540.48    298.90 o 
  -9   2   8      242.86      335.69    191.60 o 
  -8   2   8      242.14       65.04    156.35 o 
  -7   2   8      626.04      566.91    155.58 o 
  -6   2   8     3472.43     3918.91    236.61 o 
  -5   2   8        6.65       79.71     99.63 o 
  -4   2   8       44.83       48.08     78.43 o 
  -3   2   8     1487.00     1642.29    164.74 o 
  -2   2   8     2664.73     2674.38    347.18 o 
  -1   2   8       40.39      -18.09     72.15 o 
   0   2   8      418.82      455.59    223.79 o 
   1   2   8     1529.33     1783.86    192.60 o 
   2   2   8      384.21      400.17    122.99 o 
   3   2   8     1183.03     1307.05    515.03 o 
   4   2   8       10.59      -64.33     80.74 o 
   5   2   8     2512.84     2505.42    312.70 o 
   6   2   8      450.65      392.76     91.45 o 
   7   2   8        0.24       49.02     60.04 o 
   8   2   8       17.04       91.55     62.05 o 
   9   2   8      593.54      611.61    102.66 o 
  10   2   8      243.95      142.07     77.30 o 
  11   2   8       11.53       66.82     73.46 o 
  12   2   8       87.15      125.51    110.57 o 
  13   2   8       78.45       92.95     83.32 o 
 -13   3   8      116.56      127.22    214.59 o 
 -12   3   8        4.04     -211.53    141.02 o 
 -11   3   8       11.31      -18.39    157.88 o 
 -10   3   8      200.77      203.87    197.73 o 
  -9   3   8       17.00       26.06    139.49 o 
  -8   3   8     1064.60     1837.85    285.10 o 
  -7   3   8      327.44      547.22    197.73 o 
  -6   3   8       38.19       90.44    136.42 o 
  -4   3   8      298.99      258.52     97.55 o 
  -3   3   8      437.84      372.67    114.20 o 
  -2   3   8       63.09       96.29     90.50 o 
  -1   3   8      163.55      138.43     99.63 o 
   0   3   8      170.71      435.58    209.23 o 
   1   3   8     3179.71     4001.42    508.13 o 
   2   3   8        0.66        0.41     80.48 o 
   3   3   8     1600.30     1674.22    197.07 o 
   4   3   8       86.41       50.99     85.02 o 
   5   3   8      233.42      314.25    105.49 o 
   6   3   8      437.50      731.55    119.32 o 
   7   3   8       12.24       19.74     55.29 o 
   8   3   8      472.00      537.66     94.01 o 
   9   3   8        9.74      144.06     69.70 o 
  10   3   8      329.30      351.42     88.73 o 
  11   3   8       14.79      142.43     77.44 o 
  12   3   8      693.37      684.63    116.44 o 
  13   3   8       56.23      238.82     97.74 o 
 -13   4   8      162.35      306.56    248.32 o 
 -12   4   8      185.60      354.08    240.65 o 
 -11   4   8      493.82      337.22    234.52 o 
 -10   4   8      454.41      278.97    219.19 o 
  -9   4   8       92.48       49.05    154.81 o 
  -8   4   8      368.10      252.92    176.27 o 
  -7   4   8      196.72      406.20    180.87 o 
  -6   4   8       59.27      116.49    139.49 o 
  -4   4   8       19.66      124.89    159.41 o 
  -3   4   8     2692.81     2684.72    228.39 o 
  -2   4   8     3567.75     4145.00    244.64 o 
  -1   4   8       33.51     1455.38   1155.75 o 
   0   4   8     2608.94     3665.36    261.16 o 
   1   4   8     3926.36     4493.94    490.50 o 
   2   4   8      429.28      529.20    135.37 o 
   3   4   8      227.38       85.61     98.29 o 
   4   4   8     1104.64     1268.13    185.77 o 
   5   4   8      384.16      381.21    172.44 o 
   6   4   8     1493.90     1510.22    197.63 o 
   7   4   8     1278.78     1224.13    192.38 o 
   8   4   8      628.25      570.94     98.95 o 
   9   4   8     3042.07     2666.70    172.94 o 
  10   4   8       23.86       74.12     70.39 o 
  11   4   8      640.91      714.44    121.42 o 
  12   4   8       88.44      211.89     95.00 o 
  13   4   8      108.50      136.95     94.55 o 
 -12   5   8      771.09      501.23    245.25 o 
 -11   5   8      143.49      285.10    210.00 o 
 -10   5   8       45.80      286.64    203.87 o 
  -9   5   8      333.60      312.70    188.54 o 
  -8   5   8       63.32      113.43    142.55 o 
  -7   5   8      186.10      334.15    185.47 o 
  -6   5   8      123.99       19.93    130.29 o 
  -4   5   8     1464.84     1817.51    193.43 o 
  -3   5   8     1621.82     1676.60    188.54 o 
  -2   5   8        1.86        7.07     87.21 o 
  -1   5   8     2707.36     3137.62    247.95 o 
   0   5   8      275.43      344.08    120.67 o 
   1   5   8      842.39      697.01    149.46 o 
   2   5   8        9.59        4.04     83.97 o 
   3   5   8        9.41      -65.17     76.86 o 
   4   5   8       72.97        6.13     97.55 o 
   5   5   8     1105.26     1285.22    192.92 o 
   6   5   8        1.04       19.10     86.16 o 
   7   5   8      375.59      545.02    336.45 o 
   8   5   8      789.25      707.16    170.42 o 
   9   5   8       28.58       97.22     88.18 o 
  10   5   8      696.80      624.68    135.29 o 
  11   5   8       75.41      107.85     95.86 o 
  12   5   8       96.75       61.65     93.62 o 
 -11   6   8       41.16      176.27    187.00 o 
 -10   6   8       12.18     -174.74    139.49 o 
  -9   6   8      143.13      -12.26    127.22 o 
  -8   6   8      416.35      190.07    147.15 o 
  -7   6   8      364.92      164.01    147.15 o 
  -6   6   8      162.46      205.40    159.41 o 
  -5   6   8      188.77      116.49    131.82 o 
  -4   6   8      170.06      174.60    105.34 o 
  -3   6   8      304.73      235.81    115.96 o 
  -2   6   8      652.55      589.31    139.25 o 
  -1   6   8       39.30       94.05    181.64 o 
   0   6   8      422.99      531.28    143.78 o 
   1   6   8      423.15      366.52    129.52 o 
   2   6   8      133.21      118.73    102.35 o 
   3   6   8       35.35        1.06    100.40 o 
   4   6   8      127.79      134.12    110.55 o 
   5   6   8      742.31      805.72    169.31 o 
   6   6   8        2.96      109.31    109.53 o 
   7   6   8        5.37       11.76    106.15 o 
   8   6   8       29.67       31.28    106.71 o 
   9   6   8       67.06      222.48    128.86 o 
  10   6   8       16.88       66.06     91.35 o 
  11   6   8        9.16      -15.92     92.53 o 
 -10   7   8       13.66      -44.45    162.48 o 
  -9   7   8      420.06      576.34    237.59 o 
  -8   7   8      507.46      892.10    242.19 o 
  -7   7   8       33.18       75.11    142.55 o 
  -6   7   8       35.75       98.10    136.42 o 
  -5   7   8      153.95      464.44    176.27 o 
  -4   7   8     1083.08     1290.93    194.83 o 
  -3   7   8     1019.42     1082.52    179.18 o 
  -2   7   8        5.03       32.08    102.95 o 
  -1   7   8      835.44      847.45    171.96 o 
   0   7   8     1005.10      973.41    182.44 o 
   1   7   8        8.09      117.84    106.07 o 
   2   7   8      306.65      228.83    121.16 o 
   3   7   8      164.40       39.68    100.54 o 
   4   7   8       39.64       90.90    109.11 o 
   5   7   8      412.81      411.96    354.85 o 
   6   7   8      348.74      477.13    155.06 o 
   7   7   8     1165.13      824.96    185.03 o 
   8   7   8      844.06      690.80    170.17 o 
   9   7   8       73.21      216.42    138.11 o 
  10   7   8      348.37      685.64    186.44 o 
  -9   8   8        4.47       68.98    183.94 o 
  -8   8   8       34.37      -75.11    121.09 o 
  -7   8   8      340.39      285.10    170.14 o 
  -6   8   8      111.25       58.25    141.02 o 
  -5   8   8      406.80      542.62    203.87 o 
  -4   8   8      640.32      628.46    246.78 o 
  -3   8   8       32.22       96.00    118.68 o 
  -2   8   8      158.12       62.08    117.11 o 
  -1   8   8       56.25      111.36    146.38 o 
   0   8   8      742.85      873.53    192.02 o 
   1   8   8       28.90      133.63    331.09 o 
   2   8   8      389.42      575.83    162.54 o 
   3   8   8        0.16      260.65    129.11 o 
   4   8   8      407.90      346.17    142.63 o 
   5   8   8      640.80      441.98    145.63 o 
   6   8   8       28.33      -12.92    109.21 o 
   7   8   8       66.09       81.79    141.02 o 
   8   8   8        0.38       18.31    154.81 o 
   9   8   8      194.00      260.29    227.62 o 
  -8   9   8      378.60      551.82    240.65 o 
  -7   9   8       51.03      128.76    156.35 o 
  -6   9   8       52.16      -56.71    130.29 o 
  -5   9   8      450.81      433.79    177.81 o 
  -4   9   8       35.37      102.21    115.25 o 
  -3   9   8        6.14      172.47    131.82 o 
  -2   9   8       19.82      130.00    128.51 o 
  -1   9   8      309.75      315.12    193.90 o 
   0   9   8      410.10      254.09    147.91 o 
   1   9   8      193.63      288.62    144.87 o 
   2   9   8        7.94      132.84    133.59 o 
   3   9   8      791.89      845.57    209.23 o 
   4   9   8      255.00      432.34    162.90 o 
   5   9   8       74.25       98.32    126.24 o 
   6   9   8      315.87       91.37    134.01 o 
   7   9   8        0.72      -91.80    130.29 o 
   8   9   8       50.99       27.98    137.11 o 
  -6  10   8        1.51      130.29    171.68 o 
  -5  10   8       45.31      134.89    154.81 o 
  -4  10   8       95.45      213.16    128.11 o 
  -3  10   8        3.42       32.56    134.35 o 
  -2  10   8        6.46      -38.15    133.83 o 
  -1  10   8      361.31      267.30    351.02 o 
   0  10   8      152.33      371.64    169.60 o 
   1  10   8        0.57       73.34    145.70 o 
   2  10   8       26.45      118.46    137.19 o 
   3  10   8       33.26       97.08    139.25 o 
   4  10   8        0.27     -137.57    106.77 o 
   5  10   8       14.22      242.10    150.61 o 
   6  10   8       26.55      -53.32    114.75 o 
  -2  11   8       54.48      130.94    153.81 o 
  -1  11   8       22.71      103.09    156.59 o 
   0  11   8       53.44       95.65    153.42 o 
   1  11   8      151.81       23.53    316.53 o 
   2  11   8        0.02      114.91    178.57 o 
 -12   1   9      465.86      318.83    225.32 o 
 -11   1   9      801.09      824.66    271.31 o 
 -10   1   9       68.81       85.84    182.41 o 
  -9   1   9       85.05      136.32    124.40 o 
  -8   1   9      371.58      171.15    180.11 o 
  -7   1   9      454.69      702.34    146.64 o 
  -6   1   9      713.17     1133.06    204.63 o 
  -5   1   9       93.17      103.94     91.20 o 
  -3   1   9     3134.78     3192.27    239.27 o 
  -2   1   9      263.44      251.87    104.60 o 
  -1   1   9     1040.32     1130.47    170.69 o 
   0   1   9     2151.62     1792.49    442.99 o 
   1   1   9      976.89      905.00    160.37 o 
   2   1   9       27.67      -31.88     85.30 o 
   3   1   9      715.90      841.40    167.91 o 
   4   1   9        1.54       12.24     94.28 o 
   5   1   9     1039.02     1019.25    193.14 o 
   6   1   9     1467.86     1589.48    214.80 o 
   7   1   9       11.81       40.90     75.06 o 
   8   1   9     1557.17     1748.68    149.56 o 
   9   1   9      440.21      400.99     95.12 o 
  10   1   9      252.76      273.42    102.44 o 
  11   1   9      139.84      296.27    123.30 o 
  12   1   9       10.22      127.85    100.36 o 
 -12   2   9        1.25     -141.02    174.74 o 
 -11   2   9       72.68      357.15    231.46 o 
 -10   2   9      183.80      185.47    202.33 o 
  -9   2   9        0.58       88.90    168.61 o 
  -8   2   9       21.44       82.77    142.55 o 
  -7   2   9      217.07      475.17    197.73 o 
  -6   2   9       22.88       53.65    139.49 o 
  -3   2   9       69.65      135.68    102.79 o 
  -2   2   9     1332.34     1808.98    416.93 o 
  -1   2   9      582.23      594.70    137.64 o 
   0   2   9      160.71      264.95    112.58 o 
   1   2   9      202.57       36.26    342.59 o 
   2   2   9      345.97      637.95    151.32 o 
   3   2   9      659.03      623.44    195.43 o 
   4   2   9      429.14      763.90    165.21 o 
   5   2   9      659.48      609.48    156.59 o 
   6   2   9      179.69      336.63    128.97 o 
   7   2   9     1707.74     1780.49    173.64 o 
   8   2   9       54.25       63.12     64.29 o 
   9   2   9      862.40      907.24    122.24 o 
  10   2   9      187.58      157.89     81.76 o 
  11   2   9      326.51      436.39    103.71 o 
  12   2   9      192.43      219.82     97.10 o 
 -12   3   9       32.34       22.99    206.93 o 
 -11   3   9      153.19       19.93    214.59 o 
 -10   3   9       75.20      -13.80    176.27 o 
  -9   3   9       60.28      225.32    182.41 o 
  -8   3   9      717.66     1097.50    265.18 o 
  -7   3   9     1323.12     1233.92    263.65 o 
  -6   3   9        1.12       15.33    141.02 o 
  -3   3   9      523.22      446.45    173.21 o 
  -2   3   9      136.95       73.93     89.74 o 
  -1   3   9      264.86      405.23    122.22 o 
   0   3   9      226.34      431.52    132.59 o 
   1   3   9     1581.33     1997.18    217.57 o 
   2   3   9        2.16      102.63     98.65 o 
   3   3   9     1109.90     1647.09    347.18 o 
   4   3   9     2986.30     2612.64    451.42 o 
   5   3   9       21.98       77.78    173.21 o 
   6   3   9      397.08      466.12    148.76 o 
   7   3   9        2.93       90.44     79.62 o 
   8   3   9       24.40       41.77     83.14 o 
   9   3   9        0.72       -1.33     64.98 o 
  10   3   9      560.88      716.38    140.49 o 
  11   3   9        7.84      234.04     89.55 o 
  12   3   9      293.80      241.95     94.13 o 
 -11   4   9        0.62      170.14    234.52 o 
 -10   4   9      105.45      272.84    222.26 o 
  -9   4   9      537.08      603.93    245.25 o 
  -8   4   9      262.43      810.86    239.12 o 
  -7   4   9        9.97      150.22    171.68 o 
  -6   4   9       18.04       62.85    151.75 o 
  -3   4   9      247.37      215.54    113.48 o 
  -2   4   9       64.61      136.63    102.32 o 
  -1   4   9      707.80      807.75    156.04 o 
   0   4   9      307.84      614.39    306.56 o 
   1   4   9      387.81      336.53    123.55 o 
   2   4   9      120.88      169.80    126.46 o 
   3   4   9       79.80      170.09    116.60 o 
   4   4   9      176.54      210.28    164.01 o 
   5   4   9       40.61       87.38    105.57 o 
   6   4   9      130.61       19.30    109.98 o 
   7   4   9       91.44       24.71    110.49 o 
   8   4   9      151.73       14.51    125.69 o 
   9   4   9        1.68       -3.05    115.25 o 
  10   4   9       77.45      136.33     95.65 o 
  11   4   9       25.40      123.34     98.25 o 
 -10   5   9      126.74      134.89    194.67 o 
  -9   5   9        8.08       82.77    180.87 o 
  -8   5   9      385.47      344.88    188.54 o 
  -7   5   9      780.53      602.40    228.39 o 
  -6   5   9       52.76      133.36    150.22 o 
  -4   5   9      552.08      291.24    171.68 o 
  -3   5   9       40.29       25.29     98.63 o 
  -2   5   9        4.82       -6.02     87.17 o 
  -1   5   9       84.18        6.60    111.90 o 
   0   5   9        7.31      -23.40     97.87 o 
   1   5   9      427.00      393.73    137.27 o 
   2   5   9      255.14      356.84    130.66 o 
   3   5   9      284.56      355.06    181.64 o 
   4   5   9      945.97      850.78    186.57 o 
   5   5   9      146.29       14.60    109.60 o 
   6   5   9      390.41      385.04    149.01 o 
   7   5   9       25.75      -35.45    101.81 o 
   8   5   9        3.09       43.75    115.84 o 
   9   5   9        2.01       48.11    120.87 o 
  10   5   9      188.09       60.59    179.34 o 
 -10   6   9       26.31     -177.81    147.15 o 
  -9   6   9      376.09      870.64    278.97 o 
  -8   6   9      381.24      689.77    248.32 o 
  -7   6   9        0.16       68.98    157.88 o 
  -6   6   9      725.06      502.77    199.27 o 
  -5   6   9      264.74      257.51    165.54 o 
  -3   6   9       19.65      -82.54     94.83 o 
  -2   6   9       11.65      -63.03     98.05 o 
  -1   6   9      145.96      351.84    135.63 o 
   0   6   9      910.59     1055.30    233.76 o 
   1   6   9        2.66       81.01    108.25 o 
   2   6   9     1297.50     1402.75    211.79 o 
   3   6   9     1321.80      782.41    179.38 o 
   4   6   9       23.91       92.79    172.44 o 
   5   6   9      627.26      864.73    190.31 o 
   6   6   9        0.63       49.06    106.07 o 
   7   6   9      179.70       77.30    124.59 o 
   8   6   9       18.05      -72.90    107.30 o 
   9   6   9      332.77      445.22    160.31 o 
  10   6   9        3.90      -54.62    199.27 o 
  -9   7   9      140.00      174.74    174.74 o 
  -8   7   9        0.71      210.00    165.54 o 
  -7   7   9       34.14       21.46    144.09 o 
  -6   7   9       18.54        4.60    133.36 o 
  -5   7   9        9.12      -87.37    122.63 o 
  -3   7   9      237.13      203.51    126.13 o 
  -2   7   9      170.97      312.99    143.58 o 
  -1   7   9      977.10      777.27    465.98 o 
   0   7   9      563.52      825.43    190.17 o 
   1   7   9       49.29       55.61    107.04 o 
   2   7   9      143.89      215.67    131.81 o 
   3   7   9       37.73      157.36    122.25 o 
   4   7   9        4.32       52.24    120.18 o 
   5   7   9       96.72       36.15    109.89 o 
   6   7   9       17.36      -73.96    109.01 o 
   7   7   9        6.42       21.27    113.43 o 
   8   7   9      536.95      288.71    156.07 o 
   9   7   9        4.80      -55.17    104.48 o 
  -7   8   9        1.85     -134.89    141.02 o 
  -6   8   9      164.30       64.38    148.68 o 
  -5   8   9      396.26      312.70    177.81 o 
  -3   8   9       16.04     -105.45    110.90 o 
  -2   8   9      336.98      529.26    169.50 o 
  -1   8   9       59.77      258.74    141.94 o 
   0   8   9        2.57       85.04    122.27 o 
   1   8   9       19.33       48.63    113.79 o 
   2   8   9      221.11      267.53    149.45 o 
   3   8   9      323.11      146.29    139.94 o 
   4   8   9      169.62      212.31    148.38 o 
   5   8   9        4.61      -76.28    118.24 o 
   6   8   9      177.96      154.16    133.92 o 
   7   8   9       49.39       49.05    120.93 o 
  -5   9   9        1.32      150.22    160.95 o 
  -4   9   9        0.08       81.24    130.29 o 
  -3   9   9       70.76      271.38    148.62 o 
  -2   9   9       32.63     -143.99    116.38 o 
  -1   9   9      198.23      460.63    176.13 o 
   0   9   9      117.73       43.23    124.59 o 
   1   9   9       26.92       -9.29    177.04 o 
   2   9   9      164.01      190.83    144.11 o 
   3   9   9        2.12      -49.31    113.36 o 
   4   9   9       16.05       73.60    146.72 o 
   5   9   9       29.54      -76.95    113.56 o 
  -1  10   9      230.48      423.72    196.20 o 
   0  10   9        0.68      -15.33    141.31 o 
   1  10   9       19.64       50.81    143.85 o 
 -10   0  10        4.99      130.29    220.73 o 
  -9   0  10      383.13      723.49    260.58 o 
  -8   0  10      850.50     1149.62    266.71 o 
  -7   0  10      175.95      231.46    179.34 o 
  -6   0  10      305.84      239.12    170.14 o 
  -5   0  10     1779.01     1328.96    259.05 o 
  -3   0  10        9.02       -9.20    130.29 o 
  -2   0  10      550.40      467.51    191.60 o 
  -1   0  10       62.44      329.56    159.41 o 
   9   0  10      590.85      667.68    254.45 o 
  10   0  10      165.23      286.51    127.27 o 
 -10   1  10       83.04       45.98    208.46 o 
  -9   1  10      198.76      568.68    220.73 o 
  -8   1  10       26.39      246.78    185.47 o 
  -7   1  10      135.96      153.28    165.54 o 
  -6   1  10        2.43       41.39    144.09 o 
  -5   1  10      289.02      456.37    132.11 o 
  -3   1  10      110.30      245.25    165.54 o 
  -2   1  10        0.40      -88.90    119.56 o 
  -1   1  10       22.17      -91.41     88.32 o 
   0   1  10      124.60       12.92    105.16 o 
   1   1  10        4.90       91.49    221.49 o 
   2   1  10      363.39      430.83    145.70 o 
   3   1  10      181.12      231.60    126.76 o 
   4   1  10      485.82      469.70    395.47 o 
   5   1  10        5.87       39.34    109.38 o 
   6   1  10      339.03      216.74    122.25 o 
   7   1  10        1.52       -0.74     92.74 o 
   8   1  10      197.48      319.62    224.56 o 
   9   1  10       29.28      143.32    113.65 o 
  10   1  10      135.64      304.58    110.93 o 
 -10   2  10        0.11      236.05    228.39 o 
  -9   2  10      168.13      116.49    179.34 o 
  -8   2  10      747.26      513.49    220.73 o 
  -7   2  10      101.56      300.43    188.54 o 
  -6   2  10       85.24      232.99    164.01 o 
  -3   2  10      507.47      446.16    139.71 o 
  -2   2  10      127.69      349.90    130.58 o 
  -1   2  10      483.11      618.45    151.17 o 
   0   2  10      441.22      385.91    177.04 o 
   1   2  10      132.92      114.96    117.06 o 
   2   2  10      364.24      441.49    146.84 o 
   3   2  10      304.05      304.14    133.76 o 
   4   2  10      710.54      629.01    297.37 o 
   5   2  10        2.10       36.69    113.05 o 
   6   2  10        2.18      -32.71     90.91 o 
   7   2  10      150.24      190.58    140.25 o 
   8   2  10      179.51      301.78    141.05 o 
   9   2  10        0.08      121.84     97.81 o 
  10   2  10        1.32       79.56     86.42 o 
 -10   3  10       93.65      -27.59    182.41 o 
  -9   3  10       73.14      148.68    217.66 o 
  -8   3  10       71.40      165.54    187.00 o 
  -7   3  10      226.91      269.78    194.67 o 
  -6   3  10      225.14      485.90    211.53 o 
  -3   3  10       53.97      147.15    167.08 o 
  -2   3  10        0.74       71.05    100.78 o 
  -1   3  10      547.69      880.14    177.04 o 
   0   3  10       95.17      136.39    177.81 o 
   1   3  10      808.61     1073.42    264.41 o 
   2   3  10     1490.66     1686.94    230.69 o 
   3   3  10       59.49       96.58    115.28 o 
   4   3  10       34.29       88.16    110.46 o 
   5   3  10      196.27      326.02    140.59 o 
   6   3  10       64.39       25.38    106.07 o 
   7   3  10        9.24       46.54    107.29 o 
   8   3  10      108.30      326.17    153.30 o 
   9   3  10       63.18       54.78    127.88 o 
  10   3  10      250.65      340.59    170.34 o 
  -9   4  10       50.67     -148.68    160.95 o 
  -8   4  10       20.37       58.25    164.01 o 
  -7   4  10      329.03      493.57    232.99 o 
  -6   4  10      123.57       -7.66    153.28 o 
  -3   4  10        7.46       47.52    151.75 o 
  -2   4  10      283.49      328.15    135.94 o 
  -1   4  10      569.53      761.07    165.14 o 
   0   4  10      235.25      286.02    134.39 o 
   1   4  10       67.18      -21.10    100.99 o 
   2   4  10       18.65       17.35     99.52 o 
   3   4  10      127.68      168.31    178.57 o 
   4   4  10      233.13      472.68    153.73 o 
   5   4  10      883.03     1007.45    205.22 o 
   6   4  10       24.52       26.88    150.22 o 
   7   4  10      885.32     1239.57    259.05 o 
   8   4  10      274.43      270.78    148.30 o 
   9   4  10      156.35       48.14    127.20 o 
  -8   5  10       22.05      160.95    188.54 o 
  -7   5  10       18.50      -13.80    165.54 o 
  -6   5  10      235.29      433.79    206.93 o 
  -5   5  10      340.59      608.53    232.99 o 
  -3   5  10      531.93      784.80    243.72 o 
  -2   5  10      922.05     1145.50    194.28 o 
  -1   5  10        0.08       56.00    110.90 o 
   0   5  10       59.68      103.19    117.51 o 
   1   5  10       18.64       61.18    106.42 o 
   2   5  10       16.44       21.23    111.81 o 
   3   5  10      473.16      488.91    167.15 o 
   4   5  10      122.90      142.34    157.88 o 
   5   5  10      145.67      345.92    154.26 o 
   6   5  10      367.00      299.55    147.59 o 
   7   5  10      132.75      123.86    126.58 o 
   8   5  10      112.29      355.99    171.09 o 
  -7   6  10       22.89      110.36    157.88 o 
  -6   6  10      114.43      196.20    180.87 o 
  -5   6  10       29.13      214.59    173.21 o 
  -3   6  10      110.45       82.77    190.07 o 
  -2   6  10       35.67      -11.75    110.12 o 
  -1   6  10      211.41      267.69    136.18 o 
   0   6  10        1.21       -0.33    108.83 o 
   1   6  10      148.72      127.35    124.60 o 
   2   6  10      148.54      223.50    142.73 o 
   3   6  10      250.24      230.56    142.00 o 
   4   6  10       90.05      137.32    127.58 o 
   5   6  10        8.72      160.93    126.13 o 
   6   6  10        3.20       73.31    124.29 o 
   7   6  10        1.00       26.92    121.64 o 
  -6   7  10      181.07      280.51    177.81 o 
  -5   7  10      204.10      216.13    164.01 o 
  -3   7  10      246.65      137.95    203.87 o 
  -2   7  10      271.93      344.09    153.50 o 
  -1   7  10      170.86      253.48    157.88 o 
   0   7  10       64.73      -28.18    111.48 o 
   1   7  10       21.54      131.32    170.14 o 
   2   7  10       26.77       -2.59    127.55 o 
   3   7  10       24.98        5.11    120.41 o 
   4   7  10      243.04      262.73    155.19 o 
   5   7  10       12.23      -36.73    114.97 o 
   6   7  10      297.38      410.23    160.02 o 
  -3   8  10      138.05      -75.11    185.47 o 
  -2   8  10        9.22      -70.65    259.81 o 
  -1   8  10       85.84      177.77    150.11 o 
   0   8  10      125.32      203.10    157.16 o 
   1   8  10       36.10      131.68    138.16 o 
   2   8  10       65.34      210.78    148.37 o 
   3   8  10       86.65       25.28    136.00 o 
   4   8  10        7.60      184.68    142.01 o 
  -8   1  11      104.73      561.01    248.32 o 
  -7   1  11       23.17       49.05    193.14 o 
  -6   1  11       58.63      151.75    177.81 o 
  -5   1  11      560.27      899.77    257.51 o 
  -2   1  11      313.44      442.99    196.20 o 
  -1   1  11      228.33      134.89    170.14 o 
   0   1  11        3.64      -16.86    139.49 o 
   1   1  11        0.01      314.23    205.40 o 
   2   1  11       10.61      206.93    203.87 o 
   3   1  11      257.54      453.71    217.66 o 
   4   1  11      305.23      744.95    272.84 o 
   5   1  11      122.16        4.60    173.21 o 
   6   1  11      474.41      398.53    249.85 o 
   7   1  11      279.53      338.75    222.26 o 
   8   1  11        5.44      107.30    174.74 o 
  -8   2  11       86.91      404.66    220.73 o 
  -7   2  11       17.83      300.43    203.87 o 
  -6   2  11      136.84      826.19    262.11 o 
  -5   2  11       37.29      390.87    217.66 o 
  -2   2  11        1.36       88.98    122.41 o 
  -1   2  11      182.31      140.67    124.82 o 
   0   2  11       31.34       61.44    102.90 o 
   1   2  11       17.22      -41.11    110.54 o 
   2   2  11       73.48       98.48    121.17 o 
   3   2  11      406.22      494.75    161.64 o 
   4   2  11        0.45       34.15    121.84 o 
   5   2  11      303.89      310.94    155.67 o 
   6   2  11      192.91      280.11    159.54 o 
   7   2  11       49.37      289.40    151.00 o 
   8   2  11      143.46      300.36    167.08 o 
  -7   3  11       31.23      141.02    188.54 o 
  -6   3  11      329.33      395.47    208.46 o 
  -5   3  11      182.49      406.20    208.46 o 
  -2   3  11       52.99       -0.50    115.73 o 
  -1   3  11      651.47      901.18    182.93 o 
   0   3  11      331.02      312.44    137.81 o 
   1   3  11      138.40      398.87    156.14 o 
   2   3  11      682.65      668.45    180.88 o 
   3   3  11      453.37      225.57    148.67 o 
   4   3  11       65.04      170.63    142.45 o 
   5   3  11       80.83       42.17    129.94 o 
   6   3  11       18.79       22.56    115.00 o 
   7   3  11       21.38      -30.16    107.16 o 
  -6   4  11        1.96      210.00    190.07 o 
  -5   4  11       35.33      217.66    193.14 o 
  -2   4  11      104.32       55.27    133.36 o 
  -1   4  11       10.87       12.63    116.75 o 
   0   4  11       19.43      134.64    135.94 o 
   1   4  11       25.86       90.59    123.00 o 
   2   4  11       33.28       84.00    119.32 o 
   3   4  11       11.20      100.12    130.36 o 
   4   4  11       21.14       50.54    124.59 o 
   5   4  11       81.61      -32.25    189.30 o 
   6   4  11       32.87       50.80    119.94 o 
  -5   5  11       25.34       41.39    160.95 o 
  -2   5  11        6.83       21.46    187.00 o 
  -1   5  11      201.11      380.47    157.12 o 
   0   5  11      195.45      188.54    131.58 o 
   1   5  11       32.93       83.25    117.88 o 
   2   5  11      139.97      335.93    149.88 o 
   3   5  11       21.92       76.17    133.56 o 
   4   5  11       12.86        2.25    216.89 o 
   5   5  11       26.57      -18.56    127.02 o 
  -2   6  11      170.01       19.93    197.73 o 
  -1   6  11      157.39       92.15    140.59 o 
   0   6  11      144.46      298.03    154.11 o 
   1   6  11      562.84      657.23    202.33 o 
   2   6  11       30.34      130.77    133.51 o 
   3   6  11      132.29       42.48    213.06 o 
   4   6  11      253.00        0.97    116.70 o 
  -1   0  12      379.99      338.75    202.33 o 
   0   0  12       18.51      280.51    210.00 o 
   1   0  12      531.57      485.90    223.79 o 
   2   0  12      755.01     1034.65    297.37 o 
   3   0  12        0.86      188.54    191.60 o 
   4   0  12       84.82      160.95    194.67 o 
  -1   1  12       35.42      369.67    142.92 o 
   0   1  12       28.41      486.85    158.20 o 
   1   1  12        9.65      154.81    182.41 o 
   2   1  12       66.92      130.29    182.41 o 
   3   1  12        0.64      102.70    199.27 o 
   4   1  12       29.74      -44.45    165.54 o 
  -1   2  12       44.36      475.17    222.26 o 
   0   2  12        6.02      -16.86    168.61 o 
   1   2  12       39.92       98.80    127.19 o 
   2   2  12       31.93      236.58    146.98 o 
   3   2  12       75.69      202.39    144.74 o 
   4   2  12        1.43       14.92    116.75 o 
  -1   3  12        0.64       35.73    129.63 o 
   0   3  12       91.84      -68.73    119.13 o 
   1   3  12       55.20        1.43    119.78 o 
   2   3  12       32.34       -2.54    124.83 o 
   3   3  12       86.36      -10.29    127.77 o 
                                                 
